# Supplementary material for: Comparative Analyses of Full-Length Transcriptomes Reveal Gnetum luofuense Stem Developmental Dynamics
Source: Front Genet. 2021 Mar 25;12:615284. doi: 10.3389/fgene.2021.615284 (PMC8027257; doi:10.3389/fgene.2021.615284)
Supplement: Supplementary Table 7 — Annotation and classification of detected ORFs by the seven datasets. [file Table_7.xls]

## Sheet: Integrated_Function.anno
Table S7. Annotation and classification of detected ORFs by the seven datasets
ORF ID	GO	KEGG	Pfam	KOG	COG	NR	Swiss-Prot
TnS001022251g02	Molecular Function: nucleic acid binding (GO:0003676);;	K10643|1.87261e-102|atr:18423670|K10643 CCR4-NOT transcription complex subunit 4 [EC:2.3.2.27] | (RefSeq) uncharacterized LOC18423670	RING/Ubox like zinc-binding domain;; RNA recognition motif. (a.k.a. RRM, RBD, or RNP domain)	Transcription	--	uncharacterized protein LOC18423670 isoform X1 [Amborella trichopoda]	--
TnS000146501g05	Molecular Function: structural constituent of cytoskeleton (GO:0005200);; Molecular Function: protein binding (GO:0005515);; Molecular Function: ATP binding (GO:0005524);; Cellular Component: cell wall (GO:0005618);; Cellular Component: nucleolus (GO:0005730);; Cellular Component: mitochondrion (GO:0005739);; Cellular Component: cytosol (GO:0005829);; Cellular Component: cytoskeleton (GO:0005856)…	--	Actin	Cytoskeleton	Cytoskeleton	unknown [Picea sitchensis]	Actin-7 OS=Arabidopsis thaliana OX=3702 GN=ACT7 PE=1 SV=1
TnS013910598g01	--	--	GRAS domain family	--	--	PREDICTED: scarecrow-like protein 32 [Solanum tuberosum]	Scarecrow-like protein 32 OS=Arabidopsis thaliana OX=3702 GN=SCL32 PE=1 SV=1
ONT.2982	--	--	--	Function unknown	--	hypothetical protein PAHAL_I02193 [Panicum hallii]	Costars family protein OS=Oryza sativa subsp. japonica OX=39947 GN=Os03g0690000 PE=3 SV=1
TnS000792879g07	Cellular Component: chloroplast stroma (GO:0009570);; Molecular Function: protein-lysine N-methyltransferase activity (GO:0016279);; Biological Process: peptidyl-lysine trimethylation (GO:0018023);; Biological Process: peptidyl-lysine monomethylation (GO:0018026);;	K00592|1.52342e-26|fve:101298121|K00592 [ribulose-bisphosphate carboxylase]-lysine N-methyltransferase [EC:2.1.1.127] | (RefSeq) ribulose-1,5 bisphosphate carboxylase/oxygenase large subunit N-methyltransferase, chloroplastic	--	General function prediction only	--	hypothetical protein AQUCO_00200689v1 [Aquilegia coerulea]	[Fructose-bisphosphate aldolase]-lysine N-methyltransferase, chloroplastic OS=Arabidopsis thaliana OX=3702 GN=LSMT-L PE=1 SV=1
TnS000376107g03	Cellular Component: mitochondrial proton-transporting ATP synthase complex, coupling factor F(o) (GO:0000276);; Molecular Function: hydrogen ion transmembrane transporter activity (GO:0015078);; Biological Process: ATP synthesis coupled proton transport (GO:0015986);; Cellular Component: integral component of membrane (GO:0016021);;	--	ATP synthase E chain	--	--	unknown [Picea sitchensis]	--
TnS000438403g03	--	--	Leucine rich repeat;; Leucine Rich repeats (2 copies);; Leucine Rich Repeat	--	Transcription	probable LRR receptor-like serine/threonine-protein kinase At4g36180 [Chenopodium quinoa]	LRR receptor-like serine/threonine-protein kinase FLS2 OS=Arabidopsis thaliana OX=3702 GN=FLS2 PE=1 SV=1
TnS000423555g06	Molecular Function: GTPase activity (GO:0003924);; Molecular Function: GTP binding (GO:0005525);;	K17065|0|atr:18442608|K17065 dynamin 1-like protein [EC:3.6.5.5] | (RefSeq) dynamin-related protein 3A	Dynamin central region;; Dynamin family;; Dynamin GTPase effector domain;; 50S ribosome-binding GTPase	Intracellular trafficking, secretion, and vesicular transport;; General function prediction only	--	dynamin-related protein 3A [Amborella trichopoda]	Dynamin-related protein 3A OS=Arabidopsis thaliana OX=3702 GN=DRP3A PE=1 SV=2
TnS000139467g01	--	--	Protein of unknown function (DUF688)	--	--	uncharacterized protein LOC18442121 isoform X2 [Amborella trichopoda]	--
TnS000565445g01	Molecular Function: ATP binding (GO:0005524);; Biological Process: protein metabolic process (GO:0019538);;	K03695|0|cit:102609953|K03695 ATP-dependent Clp protease ATP-binding subunit ClpB | (RefSeq) chaperone protein ClpB1-like	ATPase family associated with various cellular activities (AAA);; Clp amino terminal domain, pathogenicity island component;; AAA ATPase domain	Posttranslational modification, protein turnover, chaperones	Posttranslational modification, protein turnover, chaperones	unknown [Picea sitchensis]	Chaperone protein ClpB1 OS=Arabidopsis thaliana OX=3702 GN=CLPB1 PE=1 SV=2
TnS000053701g23	Molecular Function: oxidoreductase activity, acting on CH-OH group of donors (GO:0016614);;	--	--	Defense mechanisms	--	unknown [Picea sitchensis]	Probable L-gulonolactone oxidase 6 OS=Arabidopsis thaliana OX=3702 GN=GULLO6 PE=3 SV=1
TnS000184909g01	--	K17609|0|mdm:103403022|K17609 nucleoredoxin [EC:1.8.1.8] | (RefSeq) probable nucleoredoxin 1	Thioredoxin-like;; AhpC/TSA family;; Thioredoxin;; Redoxin;; Thioredoxin-like domain;; SCO1/SenC;; Thioredoxin;; C1 domain;; NADH-ubiquinone oxidoreductase-F iron-sulfur binding region;; Thioredoxin-like	General function prediction only	Posttranslational modification, protein turnover, chaperones	unknown [Picea sitchensis]	Probable nucleoredoxin 1 OS=Arabidopsis thaliana OX=3702 GN=At1g60420 PE=1 SV=1
TnS000077561g02	Cellular Component: membrane (GO:0016020);; Molecular Function: metal ion binding (GO:0046872);;	--	Multicopper oxidase;; Multicopper oxidase;; Multicopper oxidase	Secondary metabolites biosynthesis, transport and catabolism	Cell cycle control, cell division, chromosome partitioning;; Inorganic ion transport and metabolism;; Cell wall/membrane/envelope biogenesis	unknown [Picea sitchensis]	L-ascorbate oxidase OS=Cucumis sativus OX=3659 PE=1 SV=1
TnS000729793g04	--	--	Histidine phosphatase superfamily (branch 1)	Carbohydrate transport and metabolism	Carbohydrate transport and metabolism	uncharacterized protein LOC18434394 [Amborella trichopoda]	--
TnS000622211g06	--	--	Allinase;; Alliinase EGF-like domain	--	--	Trytophan aminotransferase [Parasponia andersonii]	Tryptophan aminotransferase-related protein 4 OS=Arabidopsis thaliana OX=3702 GN=TAR4 PE=2 SV=2
TnS000079519g01	Biological Process: cellular aromatic compound metabolic process (GO:0006725);; Molecular Function: ferrous iron binding (GO:0008198);; Molecular Function: zinc ion binding (GO:0008270);; Molecular Function: oxidoreductase activity, acting on single donors with incorporation of molecular oxygen (GO:0016701);; Molecular Function: dioxygenase activity (GO:0051213);; Biological Process: oxidation-re…	K15777|3.49719e-129|gra:105779506|K15777 4,5-DOPA dioxygenase extradiol [EC:1.13.11.-] | (RefSeq) extradiol ring-cleavage dioxygenase	Catalytic LigB subunit of aromatic ring-opening dioxygenase	--	Secondary metabolites biosynthesis, transport and catabolism	unknown [Picea sitchensis]	Extradiol ring-cleavage dioxygenase OS=Arabidopsis thaliana OX=3702 GN=LIGB PE=2 SV=1
TnS000350401g05	Molecular Function: hydrolase activity (GO:0016787);;	--	Ricin-type beta-trefoil lectin domain;; Ricin-type beta-trefoil lectin domain-like	--	Carbohydrate transport and metabolism	PREDICTED: nigrin b-like [Malus domestica]	Ribosome-inactivating protein PMRIPt OS=Polygonatum multiflorum OX=45371 GN=RIPt PE=1 SV=1
TnS000144707g01	--	--	PPR repeat;; PPR repeat family;; PPR repeat	General function prediction only	--	pentatricopeptide repeat-containing protein At2g35030, mitochondrial isoform X2 [Momordica charantia]	Pentatricopeptide repeat-containing protein At4g02750 OS=Arabidopsis thaliana OX=3702 GN=PCMP-H24 PE=3 SV=1
TnS000809851g02	--	K14209|3.5034e-58|vvi:100252511|K14209 solute carrier family 36 (proton-coupled amino acid transporter) | (RefSeq) amino acid transporter ANTL1	Transmembrane amino acid transporter protein	Amino acid transport and metabolism	--	PREDICTED: amino acid transporter ANTL1-like [Nicotiana attenuata]	Amino acid transporter AVT3C OS=Arabidopsis thaliana OX=3702 GN=AVT3C PE=1 SV=1
TnS001029559g02	Cellular Component: plasmodesma (GO:0009506);; Cellular Component: integral component of membrane (GO:0016021);;	--	PAP2 superfamily C-terminal	Function unknown	--	uncharacterized protein LOC18441236 isoform X1 [Amborella trichopoda]	--
TnS000133367g04	--	K10268|7.28971e-180|spen:107032076|K10268 F-box and leucine-rich repeat protein 2/20 | (RefSeq) F-box/LRR-repeat protein 3	Leucine Rich repeat;; Leucine Rich repeats (2 copies)	General function prediction only	Transcription	PREDICTED: F-box/LRR-repeat protein 3 [Solanum pennellii]	F-box/LRR-repeat protein 3 OS=Arabidopsis thaliana OX=3702 GN=FBL3 PE=2 SV=1
TnS000951145g02	--	--	Domain of unknown function (DUF4228)	--	--	unknown [Picea sitchensis]	--
TnS000508917g08	Molecular Function: calmodulin-dependent protein kinase activity (GO:0004683);; Molecular Function: calcium ion binding (GO:0005509);; Molecular Function: calmodulin binding (GO:0005516);; Molecular Function: ATP binding (GO:0005524);; Cellular Component: nucleus (GO:0005634);; Cellular Component: cytoplasm (GO:0005737);; Cellular Component: plasma membrane (GO:0005886);; Biological Process: absc…	K13412|0|atr:18436707|K13412 calcium-dependent protein kinase [EC:2.7.11.1] | (RefSeq) calcium-dependent protein kinase SK5	Protein kinase domain;; EF hand;; Protein tyrosine kinase;; EF-hand domain;; EF-hand domain pair;; EF hand;; EF-hand domain pair;; Cytoskeletal-regulatory complex EF hand;; EF-hand domain;; Secreted protein acidic and rich in cysteine Ca binding region	Signal transduction mechanisms	Cell wall/membrane/envelope biogenesis	calcium-dependent protein kinase SK5 [Amborella trichopoda]	Calcium-dependent protein kinase 2 OS=Arabidopsis thaliana OX=3702 GN=CPK2 PE=1 SV=1
ONT.5708	--	--	Protein tyrosine kinase;; Protein kinase domain;; Leucine rich repeat;; Leucine rich repeat N-terminal domain	--	Transcription	hypothetical protein VITISV_024251 [Vitis vinifera]	LRR receptor-like serine/threonine-protein kinase HSL2 OS=Arabidopsis thaliana OX=3702 GN=HSL2 PE=2 SV=1
TnS000355053g08	Molecular Function: catalytic activity (GO:0003824);; Cellular Component: endoplasmic reticulum (GO:0005783);; Biological Process: biosynthetic process (GO:0009058);; Cellular Component: integral component of membrane (GO:0016021);; Biological Process: cell growth (GO:0016049);; Molecular Function: pyridoxal phosphate binding (GO:0030170);; Biological Process: regulation of programmed cell death …	K00654|0|vvi:100254626|K00654 serine palmitoyltransferase [EC:2.3.1.50] | (RefSeq) long chain base biosynthesis protein 1	Aminotransferase class I and II	Posttranslational modification, protein turnover, chaperones	Coenzyme transport and metabolism	unknown [Picea sitchensis]	Long chain base biosynthesis protein 1 OS=Arabidopsis thaliana OX=3702 GN=LCB1 PE=1 SV=1
TnS000157507g02	Molecular Function: structural constituent of ribosome (GO:0003735);; Cellular Component: mitochondrion (GO:0005739);; Biological Process: translation (GO:0006412);; Cellular Component: cytosolic small ribosomal subunit (GO:0022627);;	K02983|6.10696e-25|bvg:104889711|K02983 small subunit ribosomal protein S30e | (RefSeq) 40S ribosomal protein S30	Ribosomal protein S30	Translation, ribosomal structure and biogenesis;; Posttranslational modification, protein turnover, chaperones	--	unknown [Picea sitchensis]	40S ribosomal protein S30 OS=Arabidopsis thaliana OX=3702 GN=RPS30A PE=3 SV=3
TnS000374545g01	--	--	Protein of unknown function (DUF1639)	--	--	--	--
TnS001033881g01	--	K01728|1.85505e-07|atr:18441978|K01728 pectate lyase [EC:4.2.2.2] | (RefSeq) probable pectate lyase 18	--	--	--	probable pectate lyase 18 [Amborella trichopoda]	Pectate lyase 1 OS=Juniperus ashei OX=13101 PE=1 SV=1
TnS000202693g02	--	--	PPR repeat family;; PPR repeat	General function prediction only	--	PREDICTED: pentatricopeptide repeat-containing protein At5g13770, chloroplastic [Tarenaya hassleriana]	Pentatricopeptide repeat-containing protein At5g13770, chloroplastic OS=Arabidopsis thaliana OX=3702 GN=At5g13770 PE=2 SV=1
TnS000079755g04	Cellular Component: cytosol (GO:0005829);; Molecular Function: nitronate monooxygenase activity (GO:0018580);; Biological Process: oxidation-reduction process (GO:0055114);;	--	Nitronate monooxygenase;; FMN-dependent dehydrogenase;; IMP dehydrogenase / GMP reductase domain	--	General function prediction only	unknown [Picea sitchensis]	--
TnS000900123g01	Cellular Component: cytosol (GO:0005829);; Molecular Function: dTDP-glucose 4,6-dehydratase activity (GO:0008460);; Cellular Component: plasmodesma (GO:0009506);; Cellular Component: chloroplast (GO:0009507);; Biological Process: UDP-rhamnose biosynthetic process (GO:0010253);; Molecular Function: UDP-L-rhamnose synthase activity (GO:0010280);; Biological Process: auxin efflux (GO:0010315);; Mole…	K12450|4.39512e-28|bna:106453737|K12450 UDP-glucose 4,6-dehydratase [EC:4.2.1.76] | (RefSeq) trifunctional UDP-glucose 4,6-dehydratase/UDP-4-keto-6-deoxy-D-glucose 3,5-epimerase/UDP-4-keto-L-rhamnose-reductase RHM2-like	GDP-mannose 4,6 dehydratase;; NAD dependent epimerase/dehydratase family;; Polysaccharide biosynthesis protein	Carbohydrate transport and metabolism	Cell wall/membrane/envelope biogenesis	PREDICTED: trifunctional UDP-glucose 4,6-dehydratase/UDP-4-keto-6-deoxy-D-glucose 3,5-epimerase/UDP-4-keto-L-rhamnose-reductase RHM1 [Camelina sativa]	Trifunctional UDP-glucose 4,6-dehydratase/UDP-4-keto-6-deoxy-D-glucose 3,5-epimerase/UDP-4-keto-L-rhamnose-reductase RHM1 OS=Arabidopsis thaliana OX=3702 GN=RHM1 PE=1 SV=1
TnS000964675g05	Biological Process: amino acid transmembrane transport (GO:0003333);; Molecular Function: L-glutamate transmembrane transporter activity (GO:0005313);; Cellular Component: cytoplasm (GO:0005737);; Cellular Component: integral component of plasma membrane (GO:0005887);; Molecular Function: arginine transmembrane transporter activity (GO:0015181);; Molecular Function: L-lysine transmembrane transpo…	K03294|0|egu:105046703|K03294 basic amino acid/polyamine antiporter, APA family | (RefSeq) cationic amino acid transporter 1-like	Amino acid permease;; Amino acid permease;; C-terminus of AA_permease	Amino acid transport and metabolism	Amino acid transport and metabolism	cationic amino acid transporter 1-like [Quercus suber]	Cationic amino acid transporter 1 OS=Arabidopsis thaliana OX=3702 GN=CAT1 PE=1 SV=1
TnS000938315g05	Biological Process: double-strand break repair via homologous recombination (GO:0000724);; Molecular Function: DNA binding (GO:0003677);; Molecular Function: ATP binding (GO:0005524);; Cellular Component: chromosome (GO:0005694);; Cellular Component: cytoplasm (GO:0005737);; Molecular Function: four-way junction helicase activity (GO:0009378);; Cellular Component: mediator complex (GO:0016592);; …	K10899|0|aip:107642424|K10899 ATP-dependent DNA helicase Q1 [EC:3.6.4.12] | (RefSeq) mediator of RNA polymerase II transcription subunit 34	DEAD/DEAH box helicase;; Helicase conserved C-terminal domain;; RecQ zinc-binding;; HRDC domain;; RQC domain	General function prediction only	Function unknown	hypothetical protein PHYPA_007885 [Physcomitrella patens]	Mediator of RNA polymerase II transcription subunit 34 OS=Arabidopsis thaliana OX=3702 GN=MED34 PE=1 SV=1
TnS000090177g01	--	--	Tic22-like family	--	--	uncharacterized protein LOC18433183 [Amborella trichopoda]	--
TnS000414359g13	--	--	Rubber elongation factor protein (REF)	--	--	unknown [Picea sitchensis]	Stress-related protein OS=Vitis riparia OX=96939 GN=SRP PE=2 SV=1
ONT.5954	Cellular Component: integral component of membrane (GO:0016021);;	--	Protein of unknown function, DUF599	--	Function unknown	unknown [Picea sitchensis]	--
TnS000886571g02	Molecular Function: terpene synthase activity (GO:0010333);;	K04120|1.88765e-06|obr:102712336|K04120 ent-copalyl diphosphate synthase [EC:5.5.1.13] | (RefSeq) CPS1; ent-copalyl diphosphate synthase 1, chloroplastic	Terpene synthase, N-terminal domain	--	--	E,E-alpha-farnesene synthase [Picea abies]	Alpha-farnesene synthase OS=Pinus taeda OX=3352 GN=PT5 PE=1 SV=1
TnS000914795g03	Cellular Component: membrane (GO:0016020);;	--	--	--	--	predicted protein [Physcomitrella patens]	F-box protein At5g46170 OS=Arabidopsis thaliana OX=3702 GN=At5g46170 PE=2 SV=1
TnS000232849g01	--	--	Pathogenesis-related protein Bet v I family	--	--	unknown [Picea sitchensis]	Pathogenesis-related protein 2 OS=Petroselinum crispum OX=4043 GN=PR2 PE=2 SV=1
TnS000342557g03	Molecular Function: DNA binding (GO:0003677);; Molecular Function: transcription factor activity, sequence-specific DNA binding (GO:0003700);; Cellular Component: nucleus (GO:0005634);; Biological Process: regulation of transcription, DNA-templated (GO:0006355);;	--	AP2 domain	--	--	hypothetical protein SELMODRAFT_71661, partial [Selaginella moellendorffii]	Ethylene-responsive transcription factor ERF039 OS=Arabidopsis thaliana OX=3702 GN=ERF039 PE=2 SV=1
TnS000669375g01	Molecular Function: oxidoreductase activity, acting on CH-OH group of donors (GO:0016614);;	K17756|0|gmx:100808951|K17756 long-chain-alcohol oxidase [EC:1.1.3.20] | (RefSeq) long-chain-alcohol oxidase FAO2	GMC oxidoreductase;; GMC oxidoreductase;; NAD(P)-binding Rossmann-like domain;; FAD binding domain;; FAD binding domain	--	Lipid transport and metabolism;; General function prediction only	unknown [Picea sitchensis]	Long-chain-alcohol oxidase FAO2 OS=Lotus japonicus OX=34305 GN=FAO2 PE=2 SV=1
TnS000894581g04	--	K05280|9.69545e-78|aip:107623580|K05280 flavonoid 3'-monooxygenase [EC:1.14.13.21] | (RefSeq) flavonoid 3'-monooxygenase	Cytochrome P450	Secondary metabolites biosynthesis, transport and catabolism	Secondary metabolites biosynthesis, transport and catabolism;; Defense mechanisms	CYP76AA67 [Taxus wallichiana var. chinensis]	Geraniol 8-hydroxylase OS=Catharanthus roseus OX=4058 GN=CYP76B6 PE=1 SV=1
TnS000598867g08	Molecular Function: electron carrier activity (GO:0009055);; Biological Process: response to water deprivation (GO:0009414);; Cellular Component: chloroplast thylakoid membrane (GO:0009535);; Biological Process: response to high light intensity (GO:0009644);; Biological Process: photosynthetic electron transport in photosystem I (GO:0009773);; Biological Process: photoprotection (GO:0010117);; Bi…	--	--	--	--	PREDICTED: protein PROTON GRADIENT REGULATION 5, chloroplastic-like [Erythranthe guttata]	Protein PROTON GRADIENT REGULATION 5, chloroplastic OS=Arabidopsis thaliana OX=3702 GN=PGR5 PE=1 SV=1
TnS000203341g04	Molecular Function: biotin-[acetyl-CoA-carboxylase] ligase activity (GO:0004077);; Molecular Function: biotin-[methylcrotonoyl-CoA-carboxylase] ligase activity (GO:0004078);; Cellular Component: extracellular region (GO:0005576);; Cellular Component: cytosol (GO:0005829);; Biological Process: cellular protein modification process (GO:0006464);; Cellular Component: chloroplast (GO:0009507);; Biolo…	K01942|6.04733e-121|atr:18423244|K01942 biotin--protein ligase [EC:6.3.4.9 6.3.4.10 6.3.4.11 6.3.4.15] | (RefSeq) biotin--protein ligase 1, chloroplastic	Biotin/lipoate A/B protein ligase family;; Biotin protein ligase C terminal domain	Coenzyme transport and metabolism	Transcription	biotin--protein ligase 1, chloroplastic isoform X2 [Amborella trichopoda]	Biotin--protein ligase 1, chloroplastic OS=Arabidopsis thaliana OX=3702 GN=HCS1 PE=1 SV=2
TnS000251811g05	Biological Process: proteolysis (GO:0006508);; Cellular Component: chloroplast (GO:0009507);; Biological Process: response to abscisic acid (GO:0009737);; Molecular Function: metal ion binding (GO:0046872);; Molecular Function: metalloaminopeptidase activity (GO:0070006);; Biological Process: protein initiator methionine removal (GO:0070084);;	K01265|3.54162e-152|atr:18425057|K01265 methionyl aminopeptidase [EC:3.4.11.18] | (RefSeq) methionine aminopeptidase 1D, chloroplastic/mitochondrial	Metallopeptidase family M24	Posttranslational modification, protein turnover, chaperones	Translation, ribosomal structure and biogenesis	unknown [Picea sitchensis]	Methionine aminopeptidase 1D, chloroplastic/mitochondrial OS=Arabidopsis thaliana OX=3702 GN=MAP1D PE=1 SV=1
TnS001016041g01	--	K03327|5.79767e-57|mtr:MTR_6g081810|K03327 multidrug resistance protein, MATE family | (RefSeq) MATE efflux family protein	MatE	General function prediction only	--	MATE efflux family protein [Medicago truncatula]	Protein DETOXIFICATION 16 OS=Arabidopsis thaliana OX=3702 GN=DTX16 PE=2 SV=1
TnS000815795g02	Molecular Function: beta-galactosidase activity (GO:0004565);; Biological Process: carbohydrate metabolic process (GO:0005975);; Molecular Function: carbohydrate binding (GO:0030246);;	--	Glycosyl hydrolases family 35;; Galactose binding lectin domain;; Beta-galactosidase;; Beta-galactosidase jelly roll domain	Carbohydrate transport and metabolism	Carbohydrate transport and metabolism	unknown [Picea sitchensis]	Beta-galactosidase 3 OS=Arabidopsis thaliana OX=3702 GN=BGAL3 PE=2 SV=1
TnS000899267g03	Molecular Function: oxidoreductase activity (GO:0016491);;	K20562|6.70719e-100|aip:107644327|K20562 biphenyl-4-hydroxylase | (RefSeq) cytochrome P450 CYP736A12-like	Cytochrome P450	Secondary metabolites biosynthesis, transport and catabolism	Secondary metabolites biosynthesis, transport and catabolism;; Defense mechanisms	unknown [Picea sitchensis]	Cytochrome P450 750A1 OS=Pinus taeda OX=3352 GN=CYP750A1 PE=2 SV=1
TnS000710027g01	--	--	--	--	--	hypothetical protein 0_12683_01, partial [Larix decidua]	--
TnS000572153g04	Cellular Component: nucleus (GO:0005634);; Cellular Component: cytosol (GO:0005829);; Cellular Component: proteasome regulatory particle, lid subcomplex (GO:0008541);; Biological Process: proteasome-mediated ubiquitin-dependent protein catabolic process (GO:0043161);; Biological Process: proteasome assembly (GO:0043248);;	K03031|1.56962e-139|atr:18442311|K03031 26S proteasome regulatory subunit N12 | (RefSeq) 26S proteasome non-ATPase regulatory subunit 8 homolog A	CSN8/PSMD8/EIF3K family	Posttranslational modification, protein turnover, chaperones	--	unknown [Picea sitchensis]	26S proteasome non-ATPase regulatory subunit 8 homolog A OS=Arabidopsis thaliana OX=3702 GN=RPN12A PE=1 SV=1
TnS000179427g05	--	--	--	--	Carbohydrate transport and metabolism	PREDICTED: PI-PLC X domain-containing protein At5g67130 [Elaeis guineensis]	PI-PLC X domain-containing protein At5g67130 OS=Arabidopsis thaliana OX=3702 GN=At5g67130 PE=1 SV=1
TnS000973103g01	Molecular Function: transcription factor activity, sequence-specific DNA binding (GO:0003700);; Cellular Component: nucleus (GO:0005634);; Biological Process: regulation of transcription, DNA-templated (GO:0006355);; Molecular Function: sequence-specific DNA binding (GO:0043565);;	K09338|2.67826e-39|cmo:103484950|K09338 homeobox-leucine zipper protein | (RefSeq) homeobox-leucine zipper protein ATHB-6-like	Homeobox domain;; Homeobox associated leucine zipper;; Homeobox KN domain	Transcription	--	homeobox-leucine zipper protein ATHB-6-like [Carica papaya]	Homeobox-leucine zipper protein ATHB-6 OS=Arabidopsis thaliana OX=3702 GN=ATHB-6 PE=1 SV=1
TnS000041023g03	Cellular Component: nucleosome (GO:0000786);; Cellular Component: nuclear chromatin (GO:0000790);; Molecular Function: DNA binding (GO:0003677);; Cellular Component: vacuole (GO:0005773);; Biological Process: chromatin silencing (GO:0006342);; Biological Process: response to temperature stimulus (GO:0009266);; Biological Process: defense response to bacterium (GO:0042742);; Molecular Function: pr…	K11251|1.20411e-66|gmx:100306322|K11251 histone H2A | (RefSeq) uncharacterized LOC100306322	Core histone H2A/H2B/H3/H4;; C-terminus of histone H2A;; Histone-like transcription factor (CBF/NF-Y) and archaeal histone	Chromatin structure and dynamics	--	hypothetical protein AXG93_2318s1090 [Marchantia polymorpha subsp. ruderalis]	Probable histone H2A variant 3 OS=Oryza sativa subsp. japonica OX=39947 GN=Os03g0743400 PE=2 SV=1
TnS000596517g01	Molecular Function: oxidoreductase activity (GO:0016491);; Biological Process: oxidation-reduction process (GO:0055114);;	--	Aldo/keto reductase family	Energy production and conversion	General function prediction only	perakine reductase-like [Manihot esculenta]	Probable aldo-keto reductase 3 OS=Oryza sativa subsp. indica OX=39946 GN=H0813E03.4 PE=3 SV=1
TnS000264111g03	--	K15078|3.44974e-40|nnu:104606295|K15078 structure-specific endonuclease subunit SLX1 [EC:3.6.1.-] | (RefSeq) structure-specific endonuclease subunit SLX1	GIY-YIG catalytic domain	General function prediction only	Replication, recombination and repair	unknown [Picea sitchensis]	--
TnS000457203g07	--	--	PPR repeat family;; PPR repeat;; PPR repeat;; Pentatricopeptide repeat domain	General function prediction only	--	PREDICTED: pentatricopeptide repeat-containing protein At1g11290, chloroplastic [Musa acuminata subsp. malaccensis]	Pentatricopeptide repeat-containing protein At1g11290, chloroplastic OS=Arabidopsis thaliana OX=3702 GN=PCMP-H40 PE=2 SV=1
TnS000160363g01	Biological Process: maturation of SSU-rRNA from tricistronic rRNA transcript (SSU-rRNA, 5.8S rRNA, LSU-rRNA) (GO:0000462);; Cellular Component: nucleolus (GO:0005730);; Cellular Component: 90S preribosome (GO:0030686);;	K14795|1.91215e-23|gmx:100779255|K14795 ribosomal RNA-processing protein 36 | (RefSeq) ribosomal RNA processing protein 36 homolog	rRNA biogenesis protein RRP36	Function unknown	--	ribosomal RNA processing protein 36 homolog [Prunus avium]	--
TnS000197491g03	Biological Process: signal transduction (GO:0007165);;	--	PPR repeat family;; PPR repeat;; PPR repeat;; Pentatricopeptide repeat domain;; Pentacotripeptide-repeat region of PRORP;; Tetratricopeptide repeat;; Tetratricopeptide repeat;; Evolutionarily conserved signalling intermediate in Toll pathway;; Smr domain	General function prediction only	--	PREDICTED: pentatricopeptide repeat-containing protein At2g31400, chloroplastic-like [Nelumbo nucifera]	Pentatricopeptide repeat-containing protein At2g31400, chloroplastic OS=Arabidopsis thaliana OX=3702 GN=At2g31400 PE=2 SV=1
TnS000153103g03	Cellular Component: phosphopyruvate hydratase complex (GO:0000015);; Molecular Function: magnesium ion binding (GO:0000287);; Molecular Function: phosphopyruvate hydratase activity (GO:0004634);; Cellular Component: nucleus (GO:0005634);; Biological Process: glycolytic process (GO:0006096);;	K01689|0|smo:SELMODRAFT_165356|K01689 enolase [EC:4.2.1.11] | (RefSeq) hypothetical protein	Enolase, C-terminal TIM barrel domain;; Enolase, N-terminal domain;; Enolase C-terminal domain-like	Carbohydrate transport and metabolism	Carbohydrate transport and metabolism	hypothetical protein SELMODRAFT_165356 [Selaginella moellendorffii]	Cytosolic enolase 3 OS=Arabidopsis thaliana OX=3702 GN=ENO3 PE=1 SV=1
TnS000138667g01	Molecular Function: sugar:proton symporter activity (GO:0005351);; Molecular Function: glucose transmembrane transporter activity (GO:0005355);; Cellular Component: integral component of plasma membrane (GO:0005887);; Biological Process: hexose transmembrane transport (GO:0035428);; Biological Process: glucose import (GO:0046323);;	--	Sugar (and other) transporter;; Major Facilitator Superfamily	General function prediction only	Carbohydrate transport and metabolism	unknown [Picea sitchensis]	Sugar transport protein MST3 OS=Oryza sativa subsp. japonica OX=39947 GN=MST3 PE=2 SV=1
TnS000273689g04	Molecular Function: ATP binding (GO:0005524);; Cellular Component: chloroplast (GO:0009507);; Cellular Component: chromoplast (GO:0009509);; Biological Process: terpenoid biosynthetic process (GO:0016114);; Biological Process: phosphorylation (GO:0016310);; Biological Process: isopentenyl diphosphate biosynthetic process, methylerythritol 4-phosphate pathway (GO:0019288);; Molecular Function: 4-(…	K00919|2.91811e-120|spen:107008194|K00919 4-diphosphocytidyl-2-C-methyl-D-erythritol kinase [EC:2.7.1.148] | (RefSeq) 4-diphosphocytidyl-2-C-methyl-D-erythritol kinase, chloroplastic/chromoplastic	GHMP kinases N terminal domain	--	Lipid transport and metabolism	type 1 4-diphosphocytidyl-2C-methyl-D-erythritol kinase [Ginkgo biloba]	4-diphosphocytidyl-2-C-methyl-D-erythritol kinase, chloroplastic/chromoplastic (Fragment) OS=Solanum lycopersicum OX=4081 GN=ISPE PE=1 SV=1
TnS000015235g03	--	--	WW domain	--	--	uncharacterized protein LOC111374618 [Olea europaea var. sylvestris]	--
TnS000640815g01	Cellular Component: integral component of membrane (GO:0016021);;	--	Protein of unknown function (DUF1084)	--	--	unknown [Picea sitchensis]	Tobamovirus multiplication protein 1 OS=Nicotiana tabacum OX=4097 GN=TOM1 PE=1 SV=1
TnS000599689g02	Cellular Component: membrane (GO:0016020);;	--	--	--	--	PREDICTED: uncharacterized protein LOC103953842 [Pyrus x bretschneideri]	--
TnS000925207g04	Molecular Function: nucleotide binding (GO:0000166);; Biological Process: response to wounding (GO:0009611);; Biological Process: response to salt stress (GO:0009651);; Biological Process: response to abscisic acid (GO:0009737);; Cellular Component: external side of plasma membrane (GO:0009897);; Biological Process: stem vascular tissue pattern formation (GO:0010222);; Biological Process: cotyled…	--	ABC transporter;; AAA domain, putative AbiEii toxin, Type IV TA system	Secondary metabolites biosynthesis, transport and catabolism	Signal transduction mechanisms	hypothetical protein PRUPE_6G317800 [Prunus persica]	ABC transporter G family member 11 OS=Arabidopsis thaliana OX=3702 GN=ABCG11 PE=1 SV=1
TnS000130059g02	--	--	--	--	--	hypothetical protein BVC80_8713g10 [Macleaya cordata]	--
TnS000282907g07	Molecular Function: nucleic acid binding (GO:0003676);; Molecular Function: ATP binding (GO:0005524);; Biological Process: protein folding (GO:0006457);; Biological Process: protein methylation (GO:0006479);; Molecular Function: protein methyltransferase activity (GO:0008276);; Biological Process: response to heat (GO:0009408);; Molecular Function: heat shock protein binding (GO:0031072);; Molecu…	K09503|0|nnu:104590934|K09503 DnaJ homolog subfamily A member 2 | (RefSeq) dnaJ protein homolog 2-like	DnaJ C terminal domain;; DnaJ domain;; DnaJ central domain	Posttranslational modification, protein turnover, chaperones	Posttranslational modification, protein turnover, chaperones	unknown [Picea sitchensis]	DnaJ protein homolog OS=Cucumis sativus OX=3659 GN=DNAJ1 PE=2 SV=1
TnS000066245g01	Biological Process: glycogen catabolic process (GO:0005980);; Molecular Function: glycogen phosphorylase activity (GO:0008184);; Biological Process: response to water deprivation (GO:0009414);; Cellular Component: chloroplast stroma (GO:0009570);; Molecular Function: pyridoxal phosphate binding (GO:0030170);;	K00688|0|nnu:104597988|K00688 glycogen phosphorylase [EC:2.4.1.1] | (RefSeq) alpha-1,4 glucan phosphorylase L-2 isozyme, chloroplastic/amyloplastic	Carbohydrate phosphorylase	Carbohydrate transport and metabolism	Carbohydrate transport and metabolism	PREDICTED: alpha-1,4 glucan phosphorylase L-2 isozyme, chloroplastic/amyloplastic [Nelumbo nucifera]	Alpha-1,4 glucan phosphorylase L isozyme, chloroplastic/amyloplastic OS=Ipomoea batatas OX=4120 PE=2 SV=1
TnS000583923g02	--	--	NB-ARC domain	Signal transduction mechanisms	Transcription	PREDICTED: disease resistance protein RPP13-like [Solanum tuberosum]	Putative disease resistance protein RGA3 OS=Solanum bulbocastanum OX=147425 GN=RGA3 PE=2 SV=2
TnS000579963g01	Molecular Function: transferase activity (GO:0016740);;	K08829|9.73339e-166|nnu:104587514|K08829 male germ cell-associated kinase [EC:2.7.11.22] | (RefSeq) serine/threonine-protein kinase MHK	Protein kinase domain;; Protein tyrosine kinase	Signal transduction mechanisms	Signal transduction mechanisms	PREDICTED: serine/threonine-protein kinase MHK isoform X1 [Nelumbo nucifera]	Serine/threonine-protein kinase MHK OS=Arabidopsis thaliana OX=3702 GN=MHK PE=2 SV=2
TnS000864441g04	--	K10268|1.85549e-31|ppp:PHYPADRAFT_171179|K10268 F-box and leucine-rich repeat protein 2/20 | (RefSeq) hypothetical protein	--	--	--	predicted protein [Physcomitrella patens]	--
TnS000389281g03	Biological Process: flower development (GO:0009908);; Cellular Component: membrane (GO:0016020);; Molecular Function: oxidoreductase activity (GO:0016491);; Biological Process: single-organism metabolic process (GO:0044710);; Molecular Function: metal ion binding (GO:0046872);; Biological Process: anatomical structure formation involved in morphogenesis (GO:0048646);; Biological Process: cellular…	K09588|0|nnu:104595015|K09588 cytochrome P450 family 90 subfamily A polypeptide 1 [EC:1.14.-.-] | (RefSeq) cytochrome P450 90A1-like	Cytochrome P450	Secondary metabolites biosynthesis, transport and catabolism;; Lipid transport and metabolism	Secondary metabolites biosynthesis, transport and catabolism;; Defense mechanisms	PREDICTED: cytochrome P450 90A1-like isoform X1 [Nelumbo nucifera]	Cytochrome P450 90A1 OS=Arabidopsis thaliana OX=3702 GN=CYP90A1 PE=2 SV=1
TnS000183599g01	Molecular Function: microtubule motor activity (GO:0003777);; Molecular Function: ATP binding (GO:0005524);; Cellular Component: kinesin complex (GO:0005871);; Biological Process: microtubule-based movement (GO:0007018);; Molecular Function: microtubule binding (GO:0008017);; Molecular Function: ATPase activity (GO:0016887);;	K11498|7.83943e-51|dosa:Os02t0775400-01|K11498 centromeric protein E | (RAP-DB) Os02g0775400; Similar to Kinesin heavy chain-like protein (Fragment).	Kinesin motor domain;; Microtubule binding	Cytoskeleton	--	kinesin-like protein KIN-7K, chloroplastic [Quercus suber]	Kinesin-like protein KIN-7E, chloroplastic OS=Oryza sativa subsp. japonica OX=39947 GN=KIN7E PE=3 SV=2
TnS000098761g15	--	--	GAGA binding protein-like family	--	--	GAGA-binding transcriptional activator [Picea sitchensis]	Barley B recombinant-like protein D OS=Oryza sativa subsp. japonica OX=39947 GN=Os06g0130600 PE=2 SV=1
TnS000133039g01	Cellular Component: membrane (GO:0016020);; Molecular Function: hydrolase activity, acting on ester bonds (GO:0016788);; Biological Process: nucleic acid metabolic process (GO:0090304);;	--	S1/P1 Nuclease	--	--	unknown [Picea sitchensis]	Endonuclease 2 OS=Arabidopsis thaliana OX=3702 GN=ENDO2 PE=1 SV=1
TnS000965835g01	Molecular Function: transferase activity, transferring glycosyl groups (GO:0016757);; Biological Process: single-organism process (GO:0044699);;	K00696|1.16869e-27|nnu:104592518|K00696 sucrose-phosphate synthase [EC:2.4.1.14] | (RefSeq) probable sucrose-phosphate synthase 1	--	Cell wall/membrane/envelope biogenesis	--	PREDICTED: probable sucrose-phosphate synthase 1 [Nelumbo nucifera]	Probable sucrose-phosphate synthase 2 OS=Arabidopsis thaliana OX=3702 GN=SPS2 PE=1 SV=1
TnS000723169g01	Cellular Component: mitochondrial inner membrane (GO:0005743);; Cellular Component: plasma membrane (GO:0005886);; Cellular Component: integral component of membrane (GO:0016021);; Biological Process: cytochrome c-heme linkage (GO:0018063);; Molecular Function: heme binding (GO:0020037);;	--	CcmE	--	Energy production and conversion;; Posttranslational modification, protein turnover, chaperones	PREDICTED: uncharacterized protein LOC109328686 [Lupinus angustifolius]	Cytochrome c-type biogenesis protein CcmE homolog, mitochondrial OS=Arabidopsis thaliana OX=3702 GN=CCME PE=1 SV=1
TnS000351899g02	--	--	NB-ARC domain	--	--	hypothetical protein CISIN_1g036903mg, partial [Citrus sinensis]	Probable WRKY transcription factor 16 OS=Arabidopsis thaliana OX=3702 GN=WRKY16 PE=3 SV=1
TnS000041303g08	Molecular Function: metal ion binding (GO:0046872);;	--	RING-H2 zinc finger domain;; Ring finger domain;; Zinc finger, C3HC4 type (RING finger);; Anaphase-promoting complex subunit 11 RING-H2 finger;; RING-type zinc-finger;; Zinc finger, C3HC4 type (RING finger);; zinc-RING finger domain	Posttranslational modification, protein turnover, chaperones	--	PREDICTED: probable E3 ubiquitin-protein ligase RHB1A [Nelumbo nucifera]	E3 ubiquitin-protein ligase At3g02290 OS=Arabidopsis thaliana OX=3702 GN=At3g02290 PE=2 SV=1
TnS000664361g06	Cellular Component: ESCRT II complex (GO:0000814);; Biological Process: protein transport to vacuole involved in ubiquitin-dependent protein catabolic process via the multivesicular body sorting pathway (GO:0043328);;	K12188|9.66932e-25|atr:18448191|K12188 ESCRT-II complex subunit VPS22 | (RefSeq) vacuolar protein sorting-associated protein 22 homolog 1	EAP30/Vps36 family	Transcription	--	PREDICTED: vacuolar protein sorting-associated protein 22 homolog 1 isoform X3 [Theobroma cacao]	Vacuolar protein sorting-associated protein 22 homolog 1 OS=Arabidopsis thaliana OX=3702 GN=VP22-1 PE=2 SV=2
TnS000350199g03	--	--	PPR repeat;; PPR repeat family;; PPR repeat	General function prediction only	--	PREDICTED: pentatricopeptide repeat-containing protein At4g02750 [Phoenix dactylifera]	Pentatricopeptide repeat-containing protein At2g35030, mitochondrial OS=Arabidopsis thaliana OX=3702 GN=PCMP-E15 PE=2 SV=1
TnS001014315g02	Molecular Function: transferase activity (GO:0016740);;	--	--	Carbohydrate transport and metabolism;; Energy production and conversion	--	PREDICTED: 7-deoxyloganetin glucosyltransferase-like [Malus domestica]	7-deoxyloganetin glucosyltransferase OS=Gardenia jasminoides OX=114476 GN=UGT85A24 PE=1 SV=1
TnS000409329g02	--	--	PPR repeat family;; PPR repeat;; Pentatricopeptide repeat domain;; PPR repeat	General function prediction only	--	pentatricopeptide repeat-containing protein At2g13600 [Amborella trichopoda]	Putative pentatricopeptide repeat-containing protein At1g68930 OS=Arabidopsis thaliana OX=3702 GN=PCMP-H22 PE=3 SV=1
TnS000653633g05	Biological Process: telomere maintenance (GO:0000723);; Cellular Component: nuclear chromosome, telomeric region (GO:0000784);; Molecular Function: damaged DNA binding (GO:0003684);; Molecular Function: double-stranded DNA binding (GO:0003690);; Molecular Function: ATP-dependent DNA helicase activity (GO:0004003);; Molecular Function: ATP binding (GO:0005524);; Biological Process: double-strand b…	K10885|1.12725e-43|mdm:103443574|K10885 ATP-dependent DNA helicase 2 subunit 2 | (RefSeq) ATP-dependent DNA helicase 2 subunit KU80	Ku70/Ku80 beta-barrel domain	Replication, recombination and repair	--	Ku [Parasponia andersonii]	ATP-dependent DNA helicase 2 subunit KU80 OS=Arabidopsis thaliana OX=3702 GN=KU80 PE=1 SV=1
TnS000982243g10	--	--	Cytochrome B561, N terminal	Function unknown	--	Cytochrome B561-related protein [Corchorus capsularis]	--
TnS000160869g02	Cellular Component: outer membrane (GO:0019867);;	K07277|0|ppp:PHYPADRAFT_110734|K07277 outer membrane protein insertion porin family | (RefSeq) hypothetical protein	Surface antigen;; Surface antigen variable number repeat	--	Cell wall/membrane/envelope biogenesis	hypothetical protein PHYPA_003953 [Physcomitrella patens]	Outer envelope protein 80, chloroplastic OS=Arabidopsis thaliana OX=3702 GN=OEP80 PE=2 SV=1
TnS001036017g02	Biological Process: cellular process (GO:0009987);; Cellular Component: membrane (GO:0016020);; Molecular Function: kinase activity (GO:0016301);;	--	Protein kinase domain;; Protein tyrosine kinase;; Leucine rich repeat;; Leucine Rich repeats (2 copies);; Leucine Rich Repeat;; Leucine Rich repeat;; Leucine rich repeat N-terminal domain	--	Transcription	hypothetical protein CUMW_199520 [Citrus unshiu]	Tyrosine-sulfated glycopeptide receptor 1 OS=Arabidopsis thaliana OX=3702 GN=PSY1R PE=1 SV=1
TnS000329333g02	Biological Process: steroid metabolic process (GO:0008202);; Cellular Component: membrane (GO:0016020);; Molecular Function: oxidoreductase activity (GO:0016491);; Molecular Function: metal ion binding (GO:0046872);; Biological Process: regulation of biological quality (GO:0065008);; Biological Process: organic hydroxy compound metabolic process (GO:1901615);;	K20667|1.15928e-81|atr:18441954|K20667 beta-amyrin 28-monooxygenase [EC:1.14.13.201] | (RefSeq) cytochrome P450 716B1	Cytochrome P450	Secondary metabolites biosynthesis, transport and catabolism;; Lipid transport and metabolism	Secondary metabolites biosynthesis, transport and catabolism;; Defense mechanisms	RecName: Full=Cytochrome P450 716B1; AltName: Full=Cytochrome P450 CYPA1	Cytochrome P450 716B1 OS=Picea sitchensis OX=3332 GN=CYP716B1 PE=2 SV=1
TnS000490963g05	--	--	--	--	--	predicted protein [Physcomitrella patens]	F-box/kelch-repeat protein At5g15710 OS=Arabidopsis thaliana OX=3702 GN=At5g15710 PE=2 SV=1
TnS000162017g03	Molecular Function: structural constituent of ribosome (GO:0003735);; Cellular Component: ribosome (GO:0005840);; Biological Process: translation (GO:0006412);; Cellular Component: chloroplast stroma (GO:0009570);; Cellular Component: chloroplast envelope (GO:0009941);; Cellular Component: membrane (GO:0016020);;	K02906|4.00357e-127|vvi:100267754|K02906 large subunit ribosomal protein L3 | (RefSeq) 50S ribosomal protein L3, chloroplastic	Ribosomal protein L3	Translation, ribosomal structure and biogenesis	Translation, ribosomal structure and biogenesis	hypothetical protein AMTR_s00003p00166020 [Amborella trichopoda]	50S ribosomal protein L3, chloroplastic OS=Spinacia oleracea OX=3562 GN=RPL3 PE=1 SV=2
ONT.1846	--	--	Protein tyrosine kinase;; Protein kinase domain;; Protein tyrosine kinase	Signal transduction mechanisms	Signal transduction mechanisms	probable serine/threonine-protein kinase PBL1 [Asparagus officinalis]	Serine/threonine-protein kinase PCRK1 OS=Arabidopsis thaliana OX=3702 GN=PCRK1 PE=1 SV=1
TnS000008319g01	Cellular Component: membrane (GO:0016020);; Molecular Function: oxidoreductase activity (GO:0016491);; Molecular Function: metal ion binding (GO:0046872);;	K09843|2.8581e-33|cic:CICLE_v10001043mg|K09843 (+)-abscisic acid 8'-hydroxylase [EC:1.14.13.93] | (RefSeq) hypothetical protein	Cytochrome P450	Secondary metabolites biosynthesis, transport and catabolism;; Lipid transport and metabolism	--	hypothetical protein CDL15_Pgr014549 [Punica granatum]	Abscisic acid 8&apos;-hydroxylase 3 OS=Oryza sativa subsp. japonica OX=39947 GN=CYP707A7 PE=2 SV=1
TnS013792262g01	Biological Process: tRNA wobble uridine modification (GO:0002098);; Molecular Function: calmodulin binding (GO:0005516);; Molecular Function: ATP binding (GO:0005524);; Cellular Component: nucleus (GO:0005634);; Cellular Component: endoplasmic reticulum (GO:0005783);; Biological Process: regulation of transcription from RNA polymerase II promoter (GO:0006357);; Biological Process: meristem struct…	--	--	Defense mechanisms	--	BnaA08g15000D [Brassica napus]	Tetraketide alpha-pyrone reductase 1 OS=Arabidopsis thaliana OX=3702 GN=TKPR1 PE=1 SV=1
TnS000456143g03	Molecular Function: transferase activity (GO:0016740);;	K08237|4.84676e-39|atr:18448121|K08237 hydroquinone glucosyltransferase [EC:2.4.1.218] | (RefSeq) anthocyanidin 5,3-O-glucosyltransferase	--	Carbohydrate transport and metabolism;; Energy production and conversion	--	UDP-glycosyltransferase UGT5b [Picea glauca]	UDP-glucose:2-hydroxyflavanone C-glucosyltransferase OS=Oryza sativa subsp. japonica OX=39947 GN=CGT PE=3 SV=1
TnS000754935g05	Biological Process: cellulose microfibril organization (GO:0010215);; Cellular Component: integral component of membrane (GO:0016021);; Biological Process: cell growth (GO:0016049);; Cellular Component: anchored component of membrane (GO:0031225);;	--	COBRA-like protein	--	--	unknown [Picea sitchensis]	COBRA-like protein 3 OS=Oryza sativa subsp. japonica OX=39947 GN=BC1L4 PE=2 SV=1
ONT.13804	--	--	--	--	--	PREDICTED: germin-like protein subfamily 1 member 1 [Nicotiana tomentosiformis]	Germin-like protein subfamily 1 member 1 OS=Arabidopsis thaliana OX=3702 GN=GLP7 PE=2 SV=2
TnS000728721g06	Cellular Component: membrane (GO:0016020);;	--	Protein CHAPERONE-LIKE PROTEIN OF POR1-like	--	Transcription	unknown [Picea sitchensis]	Protein CHAPERONE-LIKE PROTEIN OF POR1, chloroplastic OS=Nicotiana benthamiana OX=4100 GN=CPP1 PE=1 SV=1
TnS000303227g01	Molecular Function: transporter activity (GO:0005215);; Cellular Component: vacuolar membrane (GO:0005774);; Biological Process: transport (GO:0006810);;	--	OPT oligopeptide transporter protein	--	--	probable metal-nicotianamine transporter YSL12 [Amborella trichopoda]	Probable metal-nicotianamine transporter YSL6 OS=Arabidopsis thaliana OX=3702 GN=YSL6 PE=2 SV=2
TnS000292097g06	--	--	PPR repeat;; PPR repeat	General function prediction only	--	PREDICTED: pentatricopeptide repeat-containing protein At3g26782, mitochondrial isoform X2 [Nelumbo nucifera]	Pentatricopeptide repeat-containing protein At4g02750 OS=Arabidopsis thaliana OX=3702 GN=PCMP-H24 PE=3 SV=1
TnS000400169g03	Molecular Function: nucleotide binding (GO:0000166);; Biological Process: cytokinesis (GO:0000910);;	--	Dynamin family;; 50S ribosome-binding GTPase	Intracellular trafficking, secretion, and vesicular transport;; General function prediction only	--	PREDICTED: dynamin-related protein 5A [Elaeis guineensis]	Dynamin-related protein 5A OS=Arabidopsis thaliana OX=3702 GN=DRP5A PE=2 SV=1
TnS000912571g15	Molecular Function: metal ion binding (GO:0046872);;	--	Cupin;; Cupin domain	--	--	unknown [Picea sitchensis]	Putative germin-like protein 2-1 OS=Oryza sativa subsp. japonica OX=39947 GN=Os02g0491600 PE=3 SV=1
TnS000969393g02	Cellular Component: chromatin silencing complex (GO:0005677);; Biological Process: regulation of gene expression by genetic imprinting (GO:0006349);; Biological Process: cell proliferation (GO:0008283);; Cellular Component: chloroplast (GO:0009507);; Biological Process: pollen development (GO:0009555);; Biological Process: embryo development ending in seed dormancy (GO:0009793);; Biological Proce…	K10752|0|atr:18427312|K10752 histone-binding protein RBBP4 | (RefSeq) WD-40 repeat-containing protein MSI1	WD domain, G-beta repeat;; Histone-binding protein RBBP4 or subunit C of CAF1 complex;; Anaphase-promoting complex subunit 4 WD40 domain;; Eukaryotic translation initiation factor eIF2A	Chromatin structure and dynamics	General function prediction only	WD-40 repeat-containing protein MSI1 [Amborella trichopoda]	WD-40 repeat-containing protein MSI1 OS=Solanum lycopersicum OX=4081 GN=MSI1 PE=2 SV=1
TnS000322533g01	--	--	Protein of unknown function (DUF1639)	--	--	--	--
TnS000750831g05	Biological Process: carbohydrate metabolic process (GO:0005975);; Molecular Function: kinase activity (GO:0016301);; Biological Process: phosphorylation (GO:0016310);; Molecular Function: phosphotransferase activity, alcohol group as acceptor (GO:0016773);;	--	--	Carbohydrate transport and metabolism	--	unknown [Picea sitchensis]	--
TnS000610765g01	Biological Process: response to cold (GO:0009409);; Biological Process: response to water deprivation (GO:0009414);; Cellular Component: chloroplast thylakoid (GO:0009534);; Biological Process: response to salt stress (GO:0009651);; Molecular Function: protein binding involved in protein folding (GO:0044183);; Biological Process: chaperone-mediated protein folding (GO:0061077);;	--	RbcX protein	--	--	unknown [Picea sitchensis]	Chaperonin-like RBCX protein 1, chloroplastic OS=Arabidopsis thaliana OX=3702 GN=RBCX1 PE=1 SV=1
TnS000590171g01	Biological Process: protein transport (GO:0015031);;	K20472|9.0753e-64|mus:103996706|K20472 coatomer subunit zeta | (RefSeq) coatomer subunit zeta-1-like	Clathrin adaptor complex small chain	Intracellular trafficking, secretion, and vesicular transport	--	unknown [Picea sitchensis]	Coatomer subunit zeta-1 OS=Oryza sativa subsp. japonica OX=39947 GN=COPZ1 PE=2 SV=1
TnS001037205g01	Cellular Component: membrane (GO:0016020);;	--	Protein of unknown function (DUF1218)	--	--	hypothetical protein AXF42_Ash008770 [Apostasia shenzhenica]	--
TnS000285415g01	--	--	alpha/beta hydrolase fold;; Alpha/beta hydrolase family;; Serine aminopeptidase, S33	--	Lipid transport and metabolism	protein AUXIN RESPONSE 4 [Amborella trichopoda]	Protein AUXIN RESPONSE 4 OS=Arabidopsis thaliana OX=3702 GN=AXR4 PE=2 SV=1
TnS000988807g08	Molecular Function: serine-type endopeptidase activity (GO:0004252);; Cellular Component: plant-type cell wall (GO:0009505);; Cellular Component: apoplast (GO:0048046);; Biological Process: mucilage metabolic process involved in seed coat development (GO:0048359);; Biological Process: mucilage extrusion from seed coat (GO:0080001);;	--	--	--	Posttranslational modification, protein turnover, chaperones	subtilisin-like protease SBT1.8 [Quercus suber]	Subtilisin-like protease SBT1.7 OS=Arabidopsis thaliana OX=3702 GN=SBT1.7 PE=1 SV=1
TnS000536657g06	Molecular Function: structural constituent of ribosome (GO:0003735);; Cellular Component: ribosome (GO:0005840);; Biological Process: translation (GO:0006412);;	--	Ribosomal L29e protein family	Translation, ribosomal structure and biogenesis	--	PREDICTED: 60S ribosomal protein L29-1-like [Musa acuminata subsp. malaccensis]	60S ribosomal protein L29-1 OS=Arabidopsis thaliana OX=3702 GN=RPL29A PE=1 SV=1
TnS000752271g01	Cellular Component: membrane (GO:0016020);;	--	--	Function unknown	--	UNC93-like protein 1 [Sesamum indicum]	UNC93-like protein 2 OS=Arabidopsis thaliana OX=3702 GN=At1g18010 PE=2 SV=2
TnS000729849g06	--	--	PPR repeat family;; PPR repeat;; PPR repeat;; Pentatricopeptide repeat domain	General function prediction only	--	pentatricopeptide repeat-containing protein At1g05670, mitochondrial-like, partial [Hevea brasiliensis]	Pentatricopeptide repeat-containing protein At4g11690 OS=Arabidopsis thaliana OX=3702 GN=At4g11690 PE=2 SV=1
TnS000894487g04	--	--	--	Coenzyme transport and metabolism	Amino acid transport and metabolism	PREDICTED: uncharacterized protein LOC103723895 [Phoenix dactylifera]	Molybdenum cofactor sulfurase OS=Solanum lycopersicum OX=4081 GN=FLACCA PE=2 SV=1
TnS000881453g01	--	--	Petal formation-expressed	--	--	PREDICTED: probable F-box protein At4g22030 [Theobroma cacao]	--
TnS000866301g01	Biological Process: glucosylceramide biosynthetic process (GO:0006679);; Molecular Function: ceramide glucosyltransferase activity (GO:0008120);; Cellular Component: integral component of membrane (GO:0016021);;	--	Glycosyl transferase family 21	Lipid transport and metabolism;; Cell wall/membrane/envelope biogenesis	Cell motility	uncharacterized protein LOC110411509 [Herrania umbratica]	--
TnS000849033g03	--	--	Kelch motif;; Kelch motif;; Galactose oxidase, central domain;; Kelch motif	General function prediction only	--	F-box/kelch-repeat protein OR23 isoform X1 [Amborella trichopoda]	F-box/kelch-repeat protein OR23 OS=Arabidopsis thaliana OX=3702 GN=OR23 PE=2 SV=1
TnS001003199g01	Cellular Component: intracellular part (GO:0044424);;	--	AAA domain;; AAA domain;; AAA domain	Replication, recombination and repair	Replication, recombination and repair	DEAD box helicase [Trichophyton rubrum CBS 118892]	Regulator of nonsense transcripts 1 homolog OS=Arabidopsis thaliana OX=3702 GN=UPF1 PE=1 SV=2
TnS000397867g06	--	--	PPR repeat family;; PPR repeat;; PPR repeat;; DYW family of nucleic acid deaminases;; Pentatricopeptide repeat domain;; Pentacotripeptide-repeat region of PRORP;; Tetratricopeptide repeat;; Tetratricopeptide repeat	General function prediction only	--	Pentatricopeptide repeat [Macleaya cordata]	Pentatricopeptide repeat-containing protein At4g33170 OS=Arabidopsis thaliana OX=3702 GN=PCMP-H53 PE=3 SV=1
TnS000679325g02	--	--	Lysine methyltransferase	RNA processing and modification	--	unknown [Picea sitchensis]	--
ONT.4847	Molecular Function: DNA binding (GO:0003677);; Molecular Function: transcription factor activity, sequence-specific DNA binding (GO:0003700);; Cellular Component: nucleus (GO:0005634);; Biological Process: regulation of transcription, DNA-templated (GO:0006355);; Molecular Function: protein dimerization activity (GO:0046983);;	K09264|1.38813e-17|pxb:103937952|K09264 MADS-box transcription factor, plant | (RefSeq) agamous-like MADS-box protein AGL9 homolog	--	Transcription	--	putative MADS-domain transcription factor GGM14, partial [Gnetum gnemon]	MADS-box protein EJ2 OS=Solanum lycopersicum OX=4081 GN=EJ2 PE=1 SV=1
TnS000124043g01	--	--	Cactus-binding C-terminus of cactin protein;; Conserved mid region of cactin	Signal transduction mechanisms	--	hypothetical protein AXG93_773s1630 [Marchantia polymorpha subsp. ruderalis]	Cactin OS=Arabidopsis thaliana OX=3702 GN=CTN PE=1 SV=1
TnS000097333g01	Molecular Function: oxidoreductase activity (GO:0016491);; Biological Process: oxidation-reduction process (GO:0055114);;	K17839|0|atr:18427217|K17839 polyamine oxidase [EC:1.5.3.17 1.5.3.-] | (RefSeq) probable polyamine oxidase 2	Flavin containing amine oxidoreductase;; NAD(P)-binding Rossmann-like domain;; Pyridine nucleotide-disulphide oxidoreductase;; FAD binding domain;; Glucose inhibited division protein A;; Pyridine nucleotide-disulphide oxidoreductase	Secondary metabolites biosynthesis, transport and catabolism	Amino acid transport and metabolism	Flavin amine oxidase [Macleaya cordata]	Probable polyamine oxidase 2 OS=Arabidopsis thaliana OX=3702 GN=PAO2 PE=2 SV=1
TnS000749805g01	--	K13495|6.94487e-08|spen:107016226|K13495 cis-zeatin O-glucosyltransferase [EC:2.4.1.215] | (RefSeq) zeatin O-xylosyltransferase-like	--	--	--	hypothetical protein AXG93_406s1040 [Marchantia polymorpha subsp. ruderalis]	UDP-glucose flavonoid 3-O-glucosyltransferase 6 OS=Fragaria ananassa OX=3747 GN=GT6 PE=1 SV=1
TnS000157507g05	Molecular Function: hydrolase activity, hydrolyzing O-glycosyl compounds (GO:0004553);; Cellular Component: cell wall (GO:0005618);; Biological Process: xyloglucan metabolic process (GO:0010411);; Molecular Function: xyloglucan:xyloglucosyl transferase activity (GO:0016762);; Biological Process: cell wall biogenesis (GO:0042546);; Cellular Component: apoplast (GO:0048046);; Biological Process: ce…	K08235|1.82263e-122|egr:104418410|K08235 xyloglucan:xyloglucosyl transferase [EC:2.4.1.207] | (RefSeq) probable xyloglucan endotransglucosylase/hydrolase protein 6	Glycosyl hydrolases family 16;; Xyloglucan endo-transglycosylase (XET) C-terminus	--	Carbohydrate transport and metabolism	probable xyloglucan endotransglucosylase/hydrolase protein 6 [Quercus suber]	Probable xyloglucan endotransglucosylase/hydrolase protein 7 OS=Arabidopsis thaliana OX=3702 GN=XTH7 PE=2 SV=2
TnS000767973g02	Cellular Component: cytoplasm (GO:0005737);; Biological Process: metal ion transport (GO:0030001);; Molecular Function: transition metal ion binding (GO:0046914);; Biological Process: cellular transition metal ion homeostasis (GO:0046916);;	--	Heavy-metal-associated domain	Inorganic ion transport and metabolism	--	hypothetical protein TRIUR3_22734 [Triticum urartu]	Heavy metal-associated isoprenylated plant protein 37 OS=Arabidopsis thaliana OX=3702 GN=HIPP37 PE=2 SV=1
TnS013837404g01	Molecular Function: nucleotide binding (GO:0000166);;	K03283|3.83057e-39|egu:105056959|K03283 heat shock 70kDa protein 1/8 | (RefSeq) probable mediator of RNA polymerase II transcription subunit 37c	Hsp70 protein	Posttranslational modification, protein turnover, chaperones	Posttranslational modification, protein turnover, chaperones	HSP70, partial [Populus alba]	Heat shock cognate 70 kDa protein 1 OS=Solanum lycopersicum OX=4081 GN=HSC-I PE=2 SV=1
TnS000662489g01	--	--	GDSL-like Lipase/Acylhydrolase	--	Lipid transport and metabolism;; General function prediction only	unknown [Picea sitchensis]	GDSL esterase/lipase At1g06990 OS=Arabidopsis thaliana OX=3702 GN=At1g06990 PE=2 SV=2
ONT.4373	Biological Process: metabolic process (GO:0008152);; Molecular Function: transferase activity, transferring acyl groups (GO:0016746);;	K00660|3.42385e-119|brp:103854548|K00660 chalcone synthase [EC:2.3.1.74] | (RefSeq) CHS-BR-2; chalcone synthase-like	Chalcone and stilbene synthases, N-terminal domain;; 3-Oxoacyl-[acyl-carrier-protein (ACP)] synthase III;; FAE1/Type III polyketide synthase-like protein;; Chalcone and stilbene synthases, C-terminal domain;; 3-Oxoacyl-[acyl-carrier-protein (ACP)] synthase III C terminal	--	Secondary metabolites biosynthesis, transport and catabolism	chalcone synthase [Smelowskia tibetica]	Chalcone synthase OS=Raphanus sativus OX=3726 GN=CHS PE=2 SV=1
TnS000106555g03	Biological Process: RNA modification (GO:0009451);; Molecular Function: isomerase activity (GO:0016853);;	K06173|3.60962e-106|pda:103720047|K06173 tRNA pseudouridine38-40 synthase [EC:5.4.99.12] | (RefSeq) tRNA pseudouridine synthase A 1	tRNA pseudouridine synthase	RNA processing and modification;; Translation, ribosomal structure and biogenesis	Translation, ribosomal structure and biogenesis	hypothetical protein DCAR_023411 [Daucus carota subsp. sativus]	--
TnS000293889g02	Molecular Function: calcium ion binding (GO:0005509);; Molecular Function: calcium-dependent phospholipid binding (GO:0005544);;	--	Annexin	Intracellular trafficking, secretion, and vesicular transport	--	unknown [Picea sitchensis]	Annexin D1 OS=Arabidopsis thaliana OX=3702 GN=ANN1 PE=1 SV=1
TnS000027907g04	--	--	OTU-like cysteine protease	Signal transduction mechanisms;; Posttranslational modification, protein turnover, chaperones	--	uncharacterized protein LOC110106341 [Dendrobium catenatum]	--
TnS000026091g01	Molecular Function: threonine-type endopeptidase activity (GO:0004298);; Cellular Component: nucleus (GO:0005634);; Cellular Component: cytoplasm (GO:0005737);; Biological Process: ubiquitin-dependent protein catabolic process (GO:0006511);; Cellular Component: proteasome core complex, alpha-subunit complex (GO:0019773);;	K02726|1.77716e-159|vvi:100262851|K02726 20S proteasome subunit alpha 2 [EC:3.4.25.1] | (RefSeq) proteasome subunit alpha type-2-B	Proteasome subunit;; Proteasome subunit A N-terminal signature	Posttranslational modification, protein turnover, chaperones	Posttranslational modification, protein turnover, chaperones	unknown [Picea sitchensis]	Proteasome subunit alpha type-2 OS=Oryza sativa subsp. japonica OX=39947 GN=PAB1 PE=2 SV=1
TnS000039837g01	Molecular Function: glycogen (starch) synthase activity (GO:0004373);; Molecular Function: starch synthase activity (GO:0009011);; Cellular Component: amyloplast (GO:0009501);; Cellular Component: chloroplast stroma (GO:0009570);; Biological Process: amylopectin biosynthetic process (GO:0010021);; Biological Process: starch biosynthetic process (GO:0019252);;	K00703|0|atr:18442326|K00703 starch synthase [EC:2.4.1.21] | (RefSeq) soluble starch synthase 1, chloroplastic/amyloplastic	Starch synthase catalytic domain;; Glycosyl transferases group 1;; Glycosyl transferases group 1	--	Carbohydrate transport and metabolism	soluble starch synthase 1, chloroplastic/amyloplastic isoform X2 [Amborella trichopoda]	Soluble starch synthase 1, chloroplastic/amyloplastic OS=Oryza sativa subsp. japonica OX=39947 GN=Os06g0160700 PE=1 SV=1
TnS000659009g02	--	--	--	--	--	uncharacterized protein LOC111898331 isoform X8 [Lactuca sativa]	--
TnS000848293g05	Biological Process: transport (GO:0006810);; Cellular Component: membrane (GO:0016020);;	--	POT family	Amino acid transport and metabolism	--	protein NRT1/ PTR FAMILY 8.3 isoform X1 [Arachis ipaensis]	Protein NRT1/ PTR FAMILY 8.3 OS=Arabidopsis thaliana OX=3702 GN=NPF8.3 PE=1 SV=1
TnS000255455g02	--	--	HIT zinc finger	Transcription	--	unknown [Picea sitchensis]	--
ONT.2663	Molecular Function: acylglycerone-phosphate reductase activity (GO:0000140);; Cellular Component: integral component of membrane (GO:0016021);; Biological Process: oxidation-reduction process (GO:0055114);;	--	--	Secondary metabolites biosynthesis, transport and catabolism	--	short-chain dehydrogenase cctT-like [Carica papaya]	--
TnS000423555g09	Molecular Function: DNA binding (GO:0003677);; Molecular Function: GTP binding (GO:0005525);; Biological Process: small GTPase mediated signal transduction (GO:0007264);; Biological Process: protein transport (GO:0015031);; Cellular Component: cell part (GO:0044464);;	K07904|2.32782e-24|smo:SELMODRAFT_146310|K07904 Ras-related protein Rab-11A | (RefSeq) Rab11;A1b-1; rab family GTPase	Ras family	Intracellular trafficking, secretion, and vesicular transport	--	unknown [Picea sitchensis]	Ras-related protein RIC2 OS=Oryza sativa subsp. japonica OX=39947 GN=RIC2 PE=2 SV=2
TnS000136509g08	--	--	DYW family of nucleic acid deaminases	General function prediction only	--	Putative pentatricopeptide repeat-containing protein At3g23330 family, partial [Cajanus cajan]	Pentatricopeptide repeat-containing protein At1g09410, mitochondrial OS=Arabidopsis thaliana OX=3702 GN=PCMP-H18 PE=1 SV=2
TnS000881831g01	--	--	--	--	--	protein FAM133 [Asparagus officinalis]	--
TnS000514453g04	Molecular Function: oxidoreductase activity (GO:0016491);;	--	Cytochrome P450	Secondary metabolites biosynthesis, transport and catabolism	Secondary metabolites biosynthesis, transport and catabolism;; Defense mechanisms	Geraniol 8-hydroxylase [Capsicum baccatum]	Ferruginol synthase OS=Salvia miltiorrhiza OX=226208 GN=CYP76AH1 PE=1 SV=1
TnS000247985g07	Molecular Function: hydrolase activity (GO:0016787);; Molecular Function: metal ion binding (GO:0046872);;	K01262|0|egu:105039979|K01262 Xaa-Pro aminopeptidase [EC:3.4.11.9] | (RefSeq) probable Xaa-Pro aminopeptidase 3	Metallopeptidase family M24;; Aminopeptidase P, N-terminal domain	Amino acid transport and metabolism	Amino acid transport and metabolism	Peptidase M24, methionine aminopeptidase [Trema orientalis]	Intermediate cleaving peptidase 55, mitochondrial OS=Arabidopsis thaliana OX=3702 GN=ICP55 PE=1 SV=1
TnS000507375g12	--	--	PPR repeat family;; PPR repeat;; PPR repeat;; Pentatricopeptide repeat domain;; Pentacotripeptide-repeat region of PRORP	General function prediction only	--	hypothetical protein AQUCO_04100182v1 [Aquilegia coerulea]	Pentatricopeptide repeat-containing protein At1g77360, mitochondrial OS=Arabidopsis thaliana OX=3702 GN=At1g77360 PE=2 SV=2
TnS000479301g16	Molecular Function: ATP binding (GO:0005524);; Cellular Component: mitochondrion (GO:0005739);; Cellular Component: chloroplast stroma (GO:0009570);; Cellular Component: thylakoid (GO:0009579);; Biological Process: chloroplast organization (GO:0009658);; Biological Process: embryo development ending in seed dormancy (GO:0009793);; Cellular Component: chloroplast envelope (GO:0009941);; Cellular C…	--	TCP-1/cpn60 chaperonin family	Posttranslational modification, protein turnover, chaperones	Posttranslational modification, protein turnover, chaperones	hypothetical protein AXG93_509s1240 [Marchantia polymorpha subsp. ruderalis]	RuBisCO large subunit-binding protein subunit alpha, chloroplastic (Fragment) OS=Brassica napus OX=3708 PE=2 SV=2
TnS000117923g01	Molecular Function: protein kinase activity (GO:0004672);; Cellular Component: membrane (GO:0016020);;	--	Protein kinase domain;; Protein tyrosine kinase	Signal transduction mechanisms		hypothetical protein AQUCO_01600242v1 [Aquilegia coerulea]	Putative receptor-like protein kinase At1g80870 OS=Arabidopsis thaliana OX=3702 GN=At1g80870 PE=3 SV=1
TnS000141497g07	Molecular Function: hydrolase activity (GO:0016787);;	--	GDSL-like Lipase/Acylhydrolase	--	Lipid transport and metabolism;; General function prediction only	unknown [Picea sitchensis]	GDSL esterase/lipase 6 OS=Arabidopsis thaliana OX=3702 GN=GLIP6 PE=2 SV=1
TnS000966305g05	Cellular Component: cell wall (GO:0005618);; Cellular Component: cytoplasm (GO:0005737);; Molecular Function: lyase activity (GO:0016829);; Molecular Function: pectinesterase activity (GO:0030599);; Biological Process: cell wall modification (GO:0042545);; Molecular Function: aspartyl esterase activity (GO:0045330);; Biological Process: pectin catabolic process (GO:0045490);;	K01051|0|tcc:TCM_037769|K01051 pectinesterase [EC:3.1.1.11] | (RefSeq) Pectin lyase-like superfamily protein isoform 1	Pectinesterase	--	Carbohydrate transport and metabolism;; Lipid transport and metabolism	probable pectinesterase 53 [Durio zibethinus]	Probable pectinesterase 53 OS=Arabidopsis thaliana OX=3702 GN=PME53 PE=2 SV=1
TnS000990719g02	--	K17790|1.25373e-45|egu:105042263|K17790 mitochondrial import inner membrane translocase subunit TIM22 | (RefSeq) mitochondrial import inner membrane translocase subunit TIM22-2	Tim17/Tim22/Tim23/Pmp24 family	Intracellular trafficking, secretion, and vesicular transport	--	unknown [Picea sitchensis]	Chloroplastic import inner membrane translocase subunit TIM22-2 OS=Arabidopsis thaliana OX=3702 GN=TIM22-2 PE=1 SV=1
TnS000904857g02	Biological Process: DNA repair (GO:0006281);; Biological Process: regulation of transcription, DNA-templated (GO:0006355);; Cellular Component: Ino80 complex (GO:0031011);;	K11672|0|atr:18436177|K11672 actin-related protein 5 | (RefSeq) actin-related protein 5	Actin	Cytoskeleton	Cytoskeleton	actin related protein 5, partial [Pinus massoniana]	Actin-related protein 5 OS=Arabidopsis thaliana OX=3702 GN=ARP5 PE=1 SV=2
ONT.8784	--	--	TIR domain	--	--	PREDICTED: disease resistance protein RPS2-like [Fragaria vesca subsp. vesca]	Disease resistance-like protein DSC1 OS=Arabidopsis thaliana OX=3702 GN=DSC1 PE=1 SV=1
TnS000945273g01	--	--	C2 domain	General function prediction only	--	putative Ca2+-dependent phospholipid-binding protein [Handroanthus impetiginosus]	Elicitor-responsive protein 3 OS=Oryza sativa subsp. japonica OX=39947 GN=ERG3 PE=1 SV=1
ONT.3507	--	--	--	Function unknown	--	mitochondrial pyruvate carrier 1 [Spinacia oleracea]	Mitochondrial pyruvate carrier 1 OS=Arabidopsis thaliana OX=3702 GN=MPC1 PE=3 SV=1
TnS000585491g02	--	K11844|1.53207e-48|mtr:MTR_3g083600|K11844 ubiquitin carboxyl-terminal hydrolase 16/45 [EC:3.4.19.12] | (RefSeq) ubiquitin carboxyl-terminal hydrolase	Ubiquitin carboxyl-terminal hydrolase;; Ubiquitin carboxyl-terminal hydrolase;; Zn-finger in ubiquitin-hydrolases and other protein	Posttranslational modification, protein turnover, chaperones	--	BnaC04g11910D [Brassica napus]	Ubiquitin carboxyl-terminal hydrolase 1 OS=Arabidopsis thaliana OX=3702 GN=UBP1 PE=1 SV=2
TnS000278843g01	Cellular Component: integral component of membrane (GO:0016021);; Molecular Function: substrate-specific transmembrane transporter activity (GO:0022891);; Biological Process: transmembrane transport (GO:0055085);;	K08145|3.46561e-18|gra:105773930|K08145 MFS transporter, SP family, solute carrier family 2 (facilitated glucose transporter), member 8 | (RefSeq) sugar transporter ERD6-like 6	Sugar (and other) transporter	General function prediction only	--	sugar transporter ERD6-like 6, partial [Morus notabilis]	Sugar transporter ERD6-like 6 OS=Arabidopsis thaliana OX=3702 GN=At1g75220 PE=1 SV=1
TnS000700995g04	--	K07195|5.51541e-56|ppp:PHYPADRAFT_141382|K07195 exocyst complex component 7 | (RefSeq) hypothetical protein	Exo70 exocyst complex subunit	Intracellular trafficking, secretion, and vesicular transport	--	hypothetical protein TSUD_184750 [Trifolium subterraneum]	Exocyst complex component EXO70A1 OS=Arabidopsis thaliana OX=3702 GN=EXO70A1 PE=1 SV=1
TnS000669913g05	--	--	Potential Monad-binding region of RPAP3;; Tetratricopeptide repeat;; Tetratricopeptide repeat;; TPR repeat;; Tetratricopeptide repeat	Function unknown	General function prediction only	unknown [Picea sitchensis]	Translocon at the outer membrane of chloroplasts 64 OS=Pisum sativum OX=3888 GN=TOC64 PE=1 SV=1
TnS000986829g01	Molecular Function: protein kinase activity (GO:0004672);; Cellular Component: membrane (GO:0016020);; Biological Process: phosphorylation (GO:0016310);;	--	Protein tyrosine kinase;; Protein kinase domain;; Leucine Rich repeats (2 copies);; Leucine Rich Repeat;; Leucine rich repeat	--	Cell wall/membrane/envelope biogenesis	PREDICTED: LOW QUALITY PROTEIN: receptor-like protein kinase At3g21340 [Ziziphus jujuba]	Probable LRR receptor-like serine/threonine-protein kinase At5g48740 OS=Arabidopsis thaliana OX=3702 GN=At5g48740 PE=2 SV=1
TnS000576021g04	--	K15507|9.08907e-82|gra:105790649|K15507 21S rRNA (GM2251-2'-O)-methyltransferase [EC:2.1.1.-] | (RefSeq) rRNA methyltransferase 1, mitochondrial	SpoU rRNA Methylase family	RNA processing and modification	Translation, ribosomal structure and biogenesis	rRNA methyltransferase 1, mitochondrial-like [Dorcoceras hygrometricum]	Probable receptor-like protein kinase At1g49730 OS=Arabidopsis thaliana OX=3702 GN=At1g49730 PE=2 SV=1
TnS000156387g02	--	K03363|8.06058e-157|egu:105042540|K03363 cell division cycle 20, cofactor of APC complex | (RefSeq) cell division cycle 20.2, cofactor of APC complex-like	WD domain, G-beta repeat;; Anaphase-promoting complex subunit 4 WD40 domain;; Eukaryotic translation initiation factor eIF2A	Cell cycle control, cell division, chromosome partitioning;; Posttranslational modification, protein turnover, chaperones	General function prediction only	PREDICTED: cell division cycle 20.2, cofactor of APC complex-like [Elaeis guineensis]	Cell division cycle 20.1, cofactor of APC complex OS=Arabidopsis thaliana OX=3702 GN=CDC20-1 PE=1 SV=1
TnS000552883g10	--	--	Hydrophobic seed protein;; Protease inhibitor/seed storage/LTP family	--	--	36.4 kDa proline-rich protein [Amborella trichopoda]	pEARLI1-like lipid transfer protein 1 OS=Arabidopsis thaliana OX=3702 GN=AZI1 PE=1 SV=1
TnS000113705g03	--	--	Protein of unknown function (DUF455);; Reverse transcriptase (RNA-dependent DNA polymerase)	--	Function unknown	unknown [Picea sitchensis]	Retrovirus-related Pol polyprotein from transposon RE1 OS=Arabidopsis thaliana OX=3702 GN=RE1 PE=2 SV=1
TnS000066555g02	Molecular Function: beta-1,4-mannosylglycoprotein 4-beta-N-acetylglucosaminyltransferase activity (GO:0003830);; Cellular Component: Golgi apparatus (GO:0005794);; Biological Process: protein N-linked glycosylation (GO:0006487);; Cellular Component: integral component of membrane (GO:0016021);;	K00737|4.71036e-180|eus:EUTSA_v10020899mg|K00737 beta-1,4-mannosyl-glycoprotein beta-1,4-N-acetylglucosaminyltransferase [EC:2.4.1.144] | (RefSeq) hypothetical protein	Glycosyltransferase family 17	--	General function prediction only	uncharacterized protein LOC18024536 [Eutrema salsugineum]	--
TnS000120267g03	Molecular Function: O-phospho-L-serine:2-oxoglutarate aminotransferase activity (GO:0004648);; Biological Process: L-serine biosynthetic process (GO:0006564);;	K00831|0|nnu:104604143|K00831 phosphoserine aminotransferase [EC:2.6.1.52] | (RefSeq) phosphoserine aminotransferase 1, chloroplastic-like	Aminotransferase class-V	Coenzyme transport and metabolism;; Amino acid transport and metabolism	Coenzyme transport and metabolism;; Amino acid transport and metabolism	unknown [Picea sitchensis]	Phosphoserine aminotransferase 1, chloroplastic OS=Arabidopsis thaliana OX=3702 GN=PSAT1 PE=1 SV=1
TnS000336809g01	--	K01051|6.04313e-125|mdm:103430693|K01051 pectinesterase [EC:3.1.1.11] | (RefSeq) pectinesterase-like	Pectinesterase;; Plant invertase/pectin methylesterase inhibitor	--	Carbohydrate transport and metabolism;; Lipid transport and metabolism	PREDICTED: pectinesterase [Malus domestica]	Probable pectinesterase/pectinesterase inhibitor 61 OS=Arabidopsis thaliana OX=3702 GN=PME61 PE=2 SV=1
TnS000836361g01	Molecular Function: oxidoreductase activity (GO:0016491);; Biological Process: single-organism metabolic process (GO:0044710);;	--	Pyridoxamine 5'-phosphate oxidase;; Pyridoxamine 5'-phosphate oxidase	Function unknown	Function unknown	unknown [Picea sitchensis]	Pyridoxine/pyridoxamine 5&apos;-phosphate oxidase 2 OS=Arabidopsis thaliana OX=3702 GN=PPOX2 PE=1 SV=2
TnS000476507g08	Molecular Function: ATP binding (GO:0005524);; Molecular Function: kinase activity (GO:0016301);; Biological Process: phosphorylation (GO:0016310);;	--	Phosphoribulokinase / Uridine kinase family	Nucleotide transport and metabolism;; Coenzyme transport and metabolism	Nucleotide transport and metabolism	putative uridine kinase C227.14 [Capsella rubella]	--
TnS000822481g01	--	K15437|1.02325e-103|egr:104420983|K15437 aminoacyl tRNA synthase complex-interacting multifunctional protein 1 | (RefSeq) aminoacyl tRNA synthase complex-interacting multifunctional protein 1	Putative tRNA binding domain	Translation, ribosomal structure and biogenesis	Translation, ribosomal structure and biogenesis	PREDICTED: aminoacyl tRNA synthase complex-interacting multifunctional protein 1 [Eucalyptus grandis]	Probable methionine--tRNA ligase OS=Oryza sativa subsp. japonica OX=39947 GN=Os06g0508700 PE=2 SV=2
TnS000693533g01	--	--	Jacalin-like lectin domain	--	--	PREDICTED: pentatricopeptide repeat-containing protein At1g19720 [Vitis vinifera]	Agglutinin OS=Castanea crenata OX=103480 PE=1 SV=1
TnS000640193g01	Cellular Component: integral component of membrane (GO:0016021);;	--	Protein RETICULATA-related	--	--	PREDICTED: protein RETICULATA-RELATED 1, chloroplastic [Juglans regia]	Protein RETICULATA, chloroplastic OS=Arabidopsis thaliana OX=3702 GN=RE PE=1 SV=1
TnS000948021g06	Biological Process: RNA processing (GO:0006396);;	K15443|1.75636e-102|brp:103843704|K15443 tRNA (guanine-N(7)-)-methyltransferase subunit TRM82 | (RefSeq) tRNA (guanine-N(7)-)-methyltransferase non-catalytic subunit wdr4-like	WD domain, G-beta repeat;; Anaphase-promoting complex subunit 4 WD40 domain	Function unknown	General function prediction only	PREDICTED: tRNA (guanine-N(7)-)-methyltransferase non-catalytic subunit wdr4-like [Raphanus sativus]	--
TnS000425017g02	Cellular Component: nucleus (GO:0005634);; Molecular Function: microtubule-severing ATPase activity (GO:0008568);; Biological Process: cytoplasmic microtubule organization (GO:0031122);;	--	ATPase family associated with various cellular activities (AAA);; Holliday junction DNA helicase ruvB N-terminus;; AAA domain (Cdc48 subfamily)	Posttranslational modification, protein turnover, chaperones	Cell wall/membrane/envelope biogenesis;; Cell cycle control, cell division, chromosome partitioning;; Signal transduction mechanisms	PREDICTED: uncharacterized protein LOC104593453 isoform X1 [Nelumbo nucifera]	ATPase family AAA domain-containing protein FIGL1 OS=Arabidopsis thaliana OX=3702 GN=FIGL1 PE=2 SV=2
TnS000736989g06	Molecular Function: monooxygenase activity (GO:0004497);; Molecular Function: iron ion binding (GO:0005506);; Biological Process: multicellular organism development (GO:0007275);; Biological Process: brassinosteroid homeostasis (GO:0010268);; Biological Process: sterol metabolic process (GO:0016125);; Biological Process: brassinosteroid biosynthetic process (GO:0016132);; Molecular Function: oxid…	--	Yippee zinc-binding/DNA-binding /Mis18, centromere assembly	General function prediction only	--	hypothetical protein AQUCO_03700246v1 [Aquilegia coerulea]	Protein yippee-like At4g27745 OS=Arabidopsis thaliana OX=3702 GN=At4g27745 PE=3 SV=2
TnS000693017g11	Molecular Function: core promoter proximal region sequence-specific DNA binding (GO:0000987);; Cellular Component: nucleus (GO:0005634);; Biological Process: positive regulation of seed germination (GO:0010030);; Biological Process: histone H4-R3 methylation (GO:0043985);;	--	Cupin-like domain;; JmjC domain, hydroxylase;; F-box-like	Chromatin structure and dynamics;; Signal transduction mechanisms	Translation, ribosomal structure and biogenesis	F-box protein At5g06550 [Amborella trichopoda]	F-box protein At5g06550 OS=Arabidopsis thaliana OX=3702 GN=At5g06550 PE=2 SV=1
TnS000228927g01	Biological Process: metabolic process (GO:0008152);; Cellular Component: membrane (GO:0016020);; Molecular Function: hydrolase activity, acting on glycosyl bonds (GO:0016798);;	--	Glycosyl hydrolases family 43	--	Carbohydrate transport and metabolism	Glycoside hydrolase, family 43 [Corchorus capsularis]	--
TnS013827074g01	--	--	Jacalin-like lectin domain	--	--	horcolin [Zea mays]	Mannose/glucose-specific lectin (Fragment) OS=Parkia platycephala OX=185447 PE=1 SV=1
TnS000813189g06	Cellular Component: membrane (GO:0016020);;	--	Per1-like family	Function unknown	--	Per1-like [Macleaya cordata]	--
TnS001036471g02	Cellular Component: P-body (GO:0000932);; Biological Process: mRNA catabolic process (GO:0006402);; Biological Process: negative regulation of translation (GO:0017148);; Cellular Component: CCR4-NOT core complex (GO:0030015);;	K12606|8.09043e-169|ppp:PHYPADRAFT_224039|K12606 CCR4-NOT transcription complex subunit 9 | (RefSeq) hypothetical protein	Cell differentiation family, Rcd1-like	General function prediction only	--	predicted protein [Physcomitrella patens]	--
TnS000780103g01	Molecular Function: oxidoreductase activity, acting on single donors with incorporation of molecular oxygen, incorporation of two atoms of oxygen (GO:0016702);; Biological Process: oxidation-reduction process (GO:0055114);;	K17913|9.30826e-149|pvu:PHAVU_009G109700g|K17913 carlactone synthase / all-trans-10'-apo-beta-carotenal 13,14-cleaving dioxygenase [EC:1.13.11.69 1.13.11.70] | (RefSeq) hypothetical protein	Retinal pigment epithelial membrane protein	Secondary metabolites biosynthesis, transport and catabolism	Secondary metabolites biosynthesis, transport and catabolism	decreased apical dominance protein [Petunia x hybrida]	Carotenoid cleavage dioxygenase 8 homolog B, chloroplastic OS=Oryza sativa subsp. japonica OX=39947 GN=CCD8B PE=1 SV=1
TnS000300949g03	--	--	--	--	--	unknown [Picea sitchensis]	--
TnS013912449g01	Molecular Function: DNA binding (GO:0003677);; Molecular Function: transcription factor activity, sequence-specific DNA binding (GO:0003700);; Cellular Component: nucleus (GO:0005634);; Biological Process: regulation of transcription, DNA-templated (GO:0006355);; Molecular Function: protein dimerization activity (GO:0046983);;	K09264|7.22496e-43|gra:105800802|K09264 MADS-box transcription factor, plant | (RefSeq) MADS-box protein CMB1-like	SRF-type transcription factor (DNA-binding and dimerisation domain);; K-box region	Transcription	--	putative MADS-domain transcription factor GGM18, partial [Gnetum gnemon]	MADS-box protein CMB1 OS=Dianthus caryophyllus OX=3570 GN=CMB1 PE=2 SV=1
TnS000825803g04	--	--	--	--	--	unknown [Picea sitchensis]	--
TnS000658757g01	Molecular Function: aminopeptidase activity (GO:0004177);; Biological Process: proteolysis (GO:0006508);; Cellular Component: integral component of membrane (GO:0016021);;	--	--	--	Posttranslational modification, protein turnover, chaperones	LOW QUALITY PROTEIN: probable zinc metallopeptidase EGY3, chloroplastic [Carica papaya]	Probable zinc metalloprotease EGY3, chloroplastic OS=Oryza sativa subsp. japonica OX=39947 GN=EGY3 PE=2 SV=1
TnS000035493g16	Cellular Component: integral component of membrane (GO:0016021);;	--	Triose-phosphate Transporter family	Carbohydrate transport and metabolism;; Amino acid transport and metabolism	--	unknown [Picea sitchensis]	UDP-URONIC ACID TRANSPORTER 1 OS=Arabidopsis thaliana OX=3702 GN=UUAT1 PE=1 SV=1
TnS000536657g02	--	K14800|2.25741e-42|atr:18421399|K14800 pre-rRNA-processing protein TSR2 | (RefSeq) pre-rRNA-processing protein TSR2 homolog	Pre-rRNA-processing protein TSR2	Function unknown	--	pre-rRNA-processing protein TSR2 homolog [Amborella trichopoda]	--
TnS000381471g01	--	--	--	Function unknown	--	transmembrane and coiled-coil domain-containing protein 4-like [Momordica charantia]	--
TnS000053701g19	Molecular Function: D-arabinono-1,4-lactone oxidase activity (GO:0003885);; Cellular Component: membrane (GO:0016020);; Molecular Function: flavin adenine dinucleotide binding (GO:0050660);; Biological Process: oxidation-reduction process (GO:0055114);;	--	FAD binding domain	Defense mechanisms	--	putative FAD/FMN-containing dehydrogenas [Taxus baccata]	L-gulonolactone oxidase 3 OS=Arabidopsis thaliana OX=3702 GN=GULLO3 PE=1 SV=1
ONT.6182	--	--	--	--	--	unknown [Picea sitchensis]	Probable disease resistance protein At5g66900 OS=Arabidopsis thaliana OX=3702 GN=At5g66900 PE=3 SV=1
TnS000047119g02	Molecular Function: oxidoreductase activity (GO:0016491);; Biological Process: single-organism metabolic process (GO:0044710);; Biological Process: single-organism cellular process (GO:0044763);;	K05282|2.26716e-58|cam:101491320|K05282 gibberellin 20-oxidase [EC:1.14.11.12] | (RefSeq) gibberellin 20 oxidase 1-like	2OG-Fe(II) oxygenase superfamily;; non-haem dioxygenase in morphine synthesis N-terminal	Secondary metabolites biosynthesis, transport and catabolism;; General function prediction only	Secondary metabolites biosynthesis, transport and catabolism	PREDICTED: gibberellin 20 oxidase 1-like [Cicer arietinum]	Gibberellin 20 oxidase 4 OS=Arabidopsis thaliana OX=3702 GN=GA20OX4 PE=2 SV=1
TnS000711683g01	Molecular Function: nucleic acid binding (GO:0003676);; Molecular Function: poly(A)-specific ribonuclease activity (GO:0004535);; Cellular Component: nucleus (GO:0005634);; Biological Process: RNA phosphodiester bond hydrolysis, exonucleolytic (GO:0090503);;	K12581|1.27432e-144|nnu:104610704|K12581 CCR4-NOT transcription complex subunit 7/8 | (RefSeq) probable CCR4-associated factor 1 homolog 7	CAF1 family ribonuclease	RNA processing and modification	--	PREDICTED: probable CCR4-associated factor 1 homolog 7 [Nelumbo nucifera]	Probable CCR4-associated factor 1 homolog 7 OS=Arabidopsis thaliana OX=3702 GN=CAF1-7 PE=2 SV=2
TnS000420823g10	--	--	PPR repeat;; PPR repeat family;; PPR repeat;; PPR repeat;; PPR repeat family;; PPR repeat;; Pentatricopeptide repeat domain	General function prediction only	--	hypothetical protein AALP_AA6G056700 [Arabis alpina]	Pentatricopeptide repeat-containing protein At2g33760 OS=Arabidopsis thaliana OX=3702 GN=PCMP-H6 PE=3 SV=1
TnS000136453g01	--	K05909|8.29232e-49|spen:107019109|K05909 laccase [EC:1.10.3.2] | (RefSeq) laccase-12-like	Multicopper oxidase;; Multicopper oxidase	Secondary metabolites biosynthesis, transport and catabolism	Cell cycle control, cell division, chromosome partitioning;; Inorganic ion transport and metabolism;; Cell wall/membrane/envelope biogenesis	PREDICTED: laccase-12-like [Solanum pennellii]	Laccase-3 OS=Oryza sativa subsp. japonica OX=39947 GN=LAC3 PE=2 SV=1
TnS000390199g05	Cellular Component: membrane (GO:0016020);;	K10532|0|tcc:TCM_004761|K10532 heparan-alpha-glucosaminide N-acetyltransferase [EC:2.3.1.78] | (RefSeq) Uncharacterized protein isoform 1	--	Function unknown	General function prediction only	heparan-alpha-glucosaminide N-acetyltransferase isoform X1 [Helianthus annuus]	--
TnS000768409g04	--	--	NPH3 family	--	--	PREDICTED: BTB/POZ domain-containing protein At3g22104 [Vitis vinifera]	BTB/POZ domain-containing protein At3g22104 OS=Arabidopsis thaliana OX=3702 GN=At3g22104 PE=2 SV=1
TnS000861503g11	Cellular Component: membrane (GO:0016020);;	--	--	--	--	unknown [Picea sitchensis]	--
TnS000644331g02	Molecular Function: GTPase activity (GO:0003924);; Molecular Function: structural constituent of cytoskeleton (GO:0005200);; Molecular Function: GTP binding (GO:0005525);; Cellular Component: cytoplasm (GO:0005737);; Cellular Component: microtubule (GO:0005874);; Biological Process: microtubule-based process (GO:0007017);;	K07375|2.92989e-15|ota:Ot01g02190|K07375 tubulin beta | (RefSeq) TBB1_VOLCA Tubulin beta chain (ISS)	--	Cytoskeleton	--	unnamed protein product, partial [Vitis vinifera]	Tubulin beta-1 chain (Fragment) OS=Daucus carota OX=4039 GN=TUBB1 PE=1 SV=2
TnS000427839g01	Molecular Function: transcription factor activity, sequence-specific DNA binding (GO:0003700);; Cellular Component: nucleus (GO:0005634);; Biological Process: regulation of transcription, DNA-templated (GO:0006355);; Biological Process: jasmonic acid mediated signaling pathway (GO:0009867);; Biological Process: defense response to fungus (GO:0050832);;	--	WRKY DNA -binding domain	--	--	PREDICTED: probable WRKY transcription factor 51 isoform X1 [Eucalyptus grandis]	Probable WRKY transcription factor 50 OS=Arabidopsis thaliana OX=3702 GN=WRKY50 PE=2 SV=1
TnS000717043g01	--	--	--	--	--	unknown [Picea sitchensis]	--
TnS000424613g01	--	--	ASCH domain	--	General function prediction only	PREDICTED: uncharacterized protein LOC103708581 isoform X1 [Phoenix dactylifera]	--
TnS000125571g01	Biological Process: nucleobase-containing compound metabolic process (GO:0006139);; Molecular Function: transferase activity (GO:0016740);;	K00927|2.47002e-160|atr:18426468|K00927 phosphoglycerate kinase [EC:2.7.2.3] | (RefSeq) phosphoglycerate kinase, cytosolic	Phosphoglycerate kinase;; Putative methyltransferase;; Methyltransferase domain;; Protein-L-isoaspartate(D-aspartate) O-methyltransferase (PCMT)	Carbohydrate transport and metabolism	Carbohydrate transport and metabolism	uncharacterized protein LOC18426468 isoform X3 [Amborella trichopoda]	Phosphoglycerate kinase 1, chloroplastic OS=Arabidopsis thaliana OX=3702 GN=PGK1 PE=1 SV=1
TnS000025943g03	Molecular Function: structural constituent of ribosome (GO:0003735);; Molecular Function: ATP:ADP antiporter activity (GO:0005471);; Cellular Component: mitochondrial inner membrane (GO:0005743);; Biological Process: translation (GO:0006412);; Cellular Component: chloroplast envelope (GO:0009941);; Biological Process: ADP transport (GO:0015866);; Biological Process: ATP transport (GO:0015867);; C…	K05863|1.21973e-65|obr:102700055|K05863 solute carrier family 25 (mitochondrial adenine nucleotide translocator), member 4/5/6/31 | (RefSeq) ADP,ATP carrier protein 1, mitochondrial-like	Mitochondrial carrier protein	Energy production and conversion	--	ADP,ATP carrier protein 3, mitochondrial [Apostasia shenzhenica]	ADP,ATP carrier protein, mitochondrial OS=Oryza sativa subsp. japonica OX=39947 GN=Os02g0718900 PE=2 SV=1
TnS000456907g11	--	--	--	--	--	PREDICTED: zinc finger protein 1 [Nicotiana attenuata]	Zinc finger protein 7 OS=Arabidopsis thaliana OX=3702 GN=ZFP7 PE=1 SV=1
TnS000410711g04	--	--	--	--	--	unknown [Picea sitchensis]	--
TnS000011941g01	--	--	GRAS domain family	--	--	scarecrow-like 6 [Larix kaempferi]	Scarecrow-like protein 6 OS=Arabidopsis thaliana OX=3702 GN=SCL6 PE=1 SV=1
TnS000624003g01	--	K03549|1.80237e-37|atr:18433498|K03549 KUP system potassium uptake protein | (RefSeq) potassium transporter 1	K+ potassium transporter	--	Inorganic ion transport and metabolism	PREDICTED: probable potassium transporter 13 isoform X2 [Vitis vinifera]	Potassium transporter 1 OS=Arabidopsis thaliana OX=3702 GN=POT1 PE=1 SV=2
TnS000506485g01	Biological Process: proteolysis (GO:0006508);; Molecular Function: cysteine-type peptidase activity (GO:0008234);;	--	Papain family cysteine protease	Posttranslational modification, protein turnover, chaperones	Posttranslational modification, protein turnover, chaperones	Cysteine peptidase, asparagine active site-containing protein [Cynara cardunculus var. scolymus]	Vignain OS=Vigna mungo OX=3915 PE=1 SV=1
TnS000834307g04	Biological Process: mRNA splicing, via spliceosome (GO:0000398);; Cellular Component: catalytic step 2 spliceosome (GO:0071013);;	K12816|0|cic:CICLE_v10031042mg|K12816 pre-mRNA-processing factor 17 | (RefSeq) hypothetical protein	WD domain, G-beta repeat;; Anaphase-promoting complex subunit 4 WD40 domain;; Eukaryotic translation initiation factor eIF2A	Function unknown	General function prediction only	hypothetical protein CDL15_Pgr024385 [Punica granatum]	Protein Mut11 OS=Chlamydomonas reinhardtii OX=3055 GN=Mut11 PE=2 SV=1
TnS000739537g04	--	--	Transcriptional repressor, ovate	--	--	transcription repressor OFP16-like [Hevea brasiliensis]	Transcription repressor OFP13 OS=Arabidopsis thaliana OX=3702 GN=OFP13 PE=1 SV=1
TnS000772509g01	--	--	--	Lipid transport and metabolism	--	PREDICTED: phospholipase A1-IIgamma-like [Gossypium raimondii]	Phospholipase A1-II 4 OS=Oryza sativa subsp. japonica OX=39947 GN=Os01g0652300 PE=2 SV=2
TnS000009425g15	Molecular Function: zinc ion binding (GO:0008270);; Molecular Function: oxidoreductase activity (GO:0016491);; Biological Process: oxidation-reduction process (GO:0055114);;	K00083|4.84796e-166|atr:18441230|K00083 cinnamyl-alcohol dehydrogenase [EC:1.1.1.195] | (RefSeq) probable mannitol dehydrogenase	Alcohol dehydrogenase GroES-like domain;; Zinc-binding dehydrogenase;; D-isomer specific 2-hydroxyacid dehydrogenase, NAD binding domain	Secondary metabolites biosynthesis, transport and catabolism	Carbohydrate transport and metabolism	unknown [Picea sitchensis]	Probable mannitol dehydrogenase OS=Fragaria ananassa OX=3747 GN=CAD PE=2 SV=1
TnS000905039g01	Molecular Function: helicase activity (GO:0004386);; Molecular Function: organic cyclic compound binding (GO:0097159);; Molecular Function: heterocyclic compound binding (GO:1901363);;	K11273|0|atr:18426575|K11273 chromosome transmission fidelity protein 1 [EC:3.6.4.13] | (RefSeq) probable ATP-dependent RNA helicase DDX11	DEAD_2;; Helicase C-terminal domain;; Type III restriction enzyme, res subunit	Replication, recombination and repair	Replication, recombination and repair	hypothetical protein CRG98_008627 [Punica granatum]	Regulator of telomere elongation helicase 1 homolog OS=Arabidopsis thaliana OX=3702 GN=RTEL1 PE=3 SV=1
TnS001015051g01	Molecular Function: catalytic activity (GO:0003824);;	K00873|3.10657e-48|vvi:100255934|K00873 pyruvate kinase [EC:2.7.1.40] | (RefSeq) pyruvate kinase, cytosolic isozyme	Pyruvate kinase, barrel domain	Carbohydrate transport and metabolism	Carbohydrate transport and metabolism	hypothetical protein POPTR_010G254900v3 [Populus trichocarpa]	Pyruvate kinase, cytosolic isozyme OS=Glycine max OX=3847 PE=2 SV=1
TnS000233075g04	Cellular Component: mitochondrion (GO:0005739);; Biological Process: embryo development ending in seed dormancy (GO:0009793);; Biological Process: endosperm development (GO:0009960);; Molecular Function: hydrolase activity, acting on ester bonds (GO:0016788);; Molecular Function: sulfur dioxygenase activity (GO:0050313);; Biological Process: oxidation-reduction process (GO:0055114);;	K17725|4.13876e-145|gra:105776331|K17725 sulfur dioxygenase [EC:1.13.11.18] | (RefSeq) persulfide dioxygenase ETHE1 homolog, mitochondrial	Metallo-beta-lactamase superfamily	General function prediction only	General function prediction only	PREDICTED: persulfide dioxygenase ETHE1 homolog, mitochondrial isoform X3 [Gossypium raimondii]	Persulfide dioxygenase ETHE1 homolog, mitochondrial OS=Arabidopsis thaliana OX=3702 GN=GLY3 PE=1 SV=3
TnS000622745g07	Molecular Function: core promoter sequence-specific DNA binding (GO:0001046);; Molecular Function: transcriptional activator activity, RNA polymerase II transcription regulatory region sequence-specific binding (GO:0001228);; Cellular Component: nucleus (GO:0005634);; Biological Process: transcription from RNA polymerase II promoter (GO:0006366);; Molecular Function: protein dimerization activity…	--	--	--	--	unknown [Picea sitchensis]	Transcription factor bHLH113 OS=Arabidopsis thaliana OX=3702 GN=BHLH113 PE=2 SV=1
TnS000387651g01	--	K11592|0|egu:105052941|K11592 endoribonuclease Dicer [EC:3.1.26.-] | (RefSeq) endoribonuclease Dicer homolog 4	Ribonuclease III domain;; Ribonuclease-III-like;; PAZ domain;; Dicer dimerisation domain;; Helicase conserved C-terminal domain;; DEAD/DEAH box helicase;; Type III restriction enzyme, res subunit;; double strand RNA binding domain from DEAD END PROTEIN 1;; Double-stranded RNA binding motif	RNA processing and modification	Replication, recombination and repair	DCL4, partial [Pinus tabuliformis]	Endoribonuclease Dicer homolog 4 OS=Oryza sativa subsp. japonica OX=39947 GN=DCL4 PE=2 SV=1
TnS000942833g01	Cellular Component: membrane (GO:0016020);;	--	Protein of unknown function (DUF707)	--	--	unknown [Picea sitchensis]	--
TnS001032845g11	Cellular Component: nucleus (GO:0005634);; Biological Process: base-excision repair (GO:0006284);; Molecular Function: DNA N-glycosylase activity (GO:0019104);;	K01247|3.16638e-87|mus:103988753|K01247 DNA-3-methyladenine glycosylase II [EC:3.2.2.21] | (RefSeq) uncharacterized protein LOC103988753	HhH-GPD superfamily base excision DNA repair protein	Replication, recombination and repair	Replication, recombination and repair	hypothetical protein AXG93_1052s1230 [Marchantia polymorpha subsp. ruderalis]	--
TnS001040855g01	--	K01728|3.38401e-06|atr:18441978|K01728 pectate lyase [EC:4.2.2.2] | (RefSeq) probable pectate lyase 18	--	--	--	--	--
TnS000066945g02	--	--	PPR repeat;; PPR repeat family;; PPR repeat	General function prediction only	--	pentatricopeptide repeat-containing protein At3g29230 [Herrania umbratica]	Pentatricopeptide repeat-containing protein At5g50990 OS=Arabidopsis thaliana OX=3702 GN=PCMP-H59 PE=2 SV=2
TnS000326589g05	--	--	--	General function prediction only	Translation, ribosomal structure and biogenesis	PREDICTED: uncharacterized protein YqeH [Solanum pennellii]	GTP-binding protein BRASSINAZOLE INSENSITIVE PALE GREEN 2, chloroplastic OS=Arabidopsis thaliana OX=3702 GN=BPG2 PE=1 SV=1
TnS001003867g02	--	--	Serine aminopeptidase, S33;; alpha/beta hydrolase fold;; X-Pro dipeptidyl-peptidase (S15 family)	General function prediction only	Signal transduction mechanisms	uncharacterized protein LOC109842856 isoform X1 [Asparagus officinalis]	--
TnS000015235g02	Biological Process: ubiquitin-dependent protein catabolic process (GO:0006511);; Cellular Component: proteasome regulatory particle, lid subcomplex (GO:0008541);; Molecular Function: enzyme regulator activity (GO:0030234);; Biological Process: regulation of protein catabolic process (GO:0042176);; Biological Process: regulation of catalytic activity (GO:0050790);;	K03033|0|nnu:104604283|K03033 26S proteasome regulatory subunit N3 | (RefSeq) probable 26S proteasome non-ATPase regulatory subunit 3	Proteasome regulatory subunit C-terminal;; PCI domain	Posttranslational modification, protein turnover, chaperones	--	unknown [Picea sitchensis]	Probable 26S proteasome non-ATPase regulatory subunit 3 OS=Daucus carota OX=4039 GN=21D7 PE=1 SV=2
TnS000842261g02	Biological Process: transport (GO:0006810);; Cellular Component: membrane (GO:0016020);;	K08486|3.46271e-97|bvg:104893158|K08486 syntaxin 1B/2/3 | (RefSeq) syntaxin-121	Syntaxin;; SNARE domain	Intracellular trafficking, secretion, and vesicular transport	--	unknown [Picea sitchensis]	Syntaxin-121 OS=Arabidopsis thaliana OX=3702 GN=SYP121 PE=1 SV=1
TnS000963095g02	--	--	Lumazine binding domain	--	--	--	--
TnS001005497g05	Molecular Function: transferase activity (GO:0016740);;	--	Dimerisation domain	General function prediction only	--	unknown [Picea sitchensis]	Caffeic acid 3-O-methyltransferase OS=Medicago sativa OX=3879 PE=1 SV=1
TnS000997935g01	--	--	Protein of unknown function (DUF674)	--	--	PREDICTED: uncharacterized protein LOC104423315 [Eucalyptus grandis]	--
TnS000622745g04	--	--	--	--	--	putative leucine-rich repeat domain, L domain-like protein [Helianthus annuus]	Disease resistance protein TAO1 OS=Arabidopsis thaliana OX=3702 GN=TAO1 PE=4 SV=1
TnS000657711g03	Molecular Function: D-arabinono-1,4-lactone oxidase activity (GO:0003885);; Cellular Component: membrane (GO:0016020);; Molecular Function: flavin adenine dinucleotide binding (GO:0050660);; Biological Process: oxidation-reduction process (GO:0055114);;	--	--	Defense mechanisms	--	putative FAD/FMN-containing dehydrogenas [Taxus baccata]	L-gulonolactone oxidase 2 OS=Arabidopsis thaliana OX=3702 GN=GULLO2 PE=1 SV=1
TnS000164657g02	--	--	--	--	--	enolase-phosphatase E1-like isoform X2 [Asparagus officinalis]	--
TnS000832069g04	Biological Process: biosynthetic process (GO:0009058);; Cellular Component: membrane (GO:0016020);; Molecular Function: lyase activity (GO:0016829);;	K14270|2.9652e-173|nnu:104611873|K14270 aminotransferase | (RefSeq) probable aminotransferase ACS12	Aminotransferase class I and II	Signal transduction mechanisms	Amino acid transport and metabolism	ACC synthase-like [Pseudotsuga menziesii]	Probable aminotransferase ACS12 OS=Arabidopsis thaliana OX=3702 GN=ACS12 PE=2 SV=2
TnS000619529g05	Molecular Function: endonuclease activity (GO:0004519);; Cellular Component: nucleus (GO:0005634);; Cellular Component: cytoplasm (GO:0005737);; Molecular Function: metal ion binding (GO:0046872);; Biological Process: nuclear-transcribed mRNA catabolic process, non-stop decay (GO:0070481);; Biological Process: nuclear-transcribed mRNA catabolic process, no-go decay (GO:0070966);; Biological Proce…	K06965|0|tcc:TCM_025327|K06965 protein pelota | (RefSeq) Eukaryotic release factor 1 (eRF1) family protein isoform 1	eRF1 domain 1;; eRF1 domain 3;; eRF1 domain 2	Translation, ribosomal structure and biogenesis	Translation, ribosomal structure and biogenesis	hypothetical protein CDL15_Pgr010943 [Punica granatum]	Protein PELOTA 1 OS=Arabidopsis thaliana OX=3702 GN=PEL1 PE=2 SV=1
TnS000429951g01	Cellular Component: ubiquitin ligase complex (GO:0000151);; Biological Process: protein polyubiquitination (GO:0000209);; Cellular Component: cytoplasm (GO:0005737);; Molecular Function: zinc ion binding (GO:0008270);; Molecular Function: ubiquitin conjugating enzyme binding (GO:0031624);; Biological Process: positive regulation of proteasomal ubiquitin-dependent protein catabolic process (GO:003…	K11968|0|atr:18448546|K11968 ariadne-1 [EC:2.3.2.27] | (RefSeq) probable E3 ubiquitin-protein ligase ARI8	IBR domain, a half RING-finger domain	Posttranslational modification, protein turnover, chaperones	--	probable E3 ubiquitin-protein ligase ARI8 isoform X1 [Amborella trichopoda]	Probable E3 ubiquitin-protein ligase ARI8 OS=Arabidopsis thaliana OX=3702 GN=ARI8 PE=2 SV=1
TnS000638505g02	Cellular Component: endoplasmic reticulum (GO:0005783);; Biological Process: proteolysis (GO:0006508);; Molecular Function: peptidase activity (GO:0008233);; Cellular Component: membrane part (GO:0044425);; Cellular Component: Golgi apparatus part (GO:0044431);;	K04505|3.69039e-26|fve:101312154|K04505 presenilin 1 [EC:3.4.23.-] | (RefSeq) presenilin-like protein At2g29900	--	Signal transduction mechanisms	--	PREDICTED: presenilin-like protein At2g29900 [Fragaria vesca subsp. vesca]	Presenilin-like protein At2g29900 OS=Arabidopsis thaliana OX=3702 GN=At2g29900 PE=2 SV=1
TnS000890587g02	--	--	ATPase family associated with various cellular activities (AAA)	--	--	unknown [Picea sitchensis]	--
TnS000347763g01	Molecular Function: nucleotide binding (GO:0000166);; Molecular Function: protein kinase activity (GO:0004672);; Biological Process: phosphorylation (GO:0016310);;	--	Protein kinase domain;; Protein tyrosine kinase;; Kinase-like	General function prediction only	Cell wall/membrane/envelope biogenesis	BnaA06g31980D [Brassica napus]	Protein kinase PINOID OS=Arabidopsis thaliana OX=3702 GN=PID PE=1 SV=1
ONT.9031	--	--	Ankyrin repeats (many copies);; Ankyrin repeats (3 copies);; Ankyrin repeat;; Ankyrin repeats (many copies);; Ankyrin repeat	General function prediction only	--	PREDICTED: ankyrin repeat-containing protein At5g02620-like [Daucus carota subsp. sativus]	--
TnS000380561g04	Cellular Component: condensin complex (GO:0000796);; Molecular Function: ATP binding (GO:0005524);; Cellular Component: nucleus (GO:0005634);; Biological Process: mitotic chromosome condensation (GO:0007076);;	K06674|0|pda:103715212|K06674 structural maintenance of chromosome 2 | (RefSeq) structural maintenance of chromosomes protein 2-1-like	RecF/RecN/SMC N terminal domain;; SMC proteins Flexible Hinge Domain;; AAA domain, putative AbiEii toxin, Type IV TA system	Chromatin structure and dynamics;; Cell cycle control, cell division, chromosome partitioning	Cell cycle control, cell division, chromosome partitioning	PREDICTED: LOW QUALITY PROTEIN: structural maintenance of chromosomes protein 2-1-like [Phoenix dactylifera]	Structural maintenance of chromosomes protein 2-1 OS=Arabidopsis thaliana OX=3702 GN=SMC2-1 PE=2 SV=2
ONT.1282	--	--	--	--	--	PREDICTED: cysteine-rich receptor-like protein kinase 10 [Gossypium arboreum]	Cysteine-rich receptor-like protein kinase 6 OS=Arabidopsis thaliana OX=3702 GN=CRK6 PE=1 SV=1
TnS000053701g24	Molecular Function: oxidoreductase activity (GO:0016491);;	--	FAD binding domain;; D-arabinono-1,4-lactone oxidase	Defense mechanisms	Energy production and conversion	unknown [Picea sitchensis]	Probable L-gulonolactone oxidase 1 OS=Arabidopsis thaliana OX=3702 GN=GULLO1 PE=3 SV=1
TnS000967315g02	Molecular Function: organic cyclic compound binding (GO:0097159);; Molecular Function: heterocyclic compound binding (GO:1901363);;	K12898|3.01898e-44|vvi:100251936|K12898 heterogeneous nuclear ribonucleoprotein F/H | (RefSeq) heterogeneous nuclear ribonucleoprotein F	--	RNA processing and modification;; General function prediction only	--	PREDICTED: heterogeneous nuclear ribonucleoprotein F [Vitis vinifera]	Proteasome subunit alpha type-4 OS=Spinacia oleracea OX=3562 GN=PAC1 PE=2 SV=1
TnS001013965g03	Molecular Function: protein kinase activity (GO:0004672);; Molecular Function: ATP binding (GO:0005524);; Biological Process: protein phosphorylation (GO:0006468);;	--	Protein tyrosine kinase;; Protein kinase domain	Signal transduction mechanisms		unknown [Picea sitchensis]	Serine/threonine-protein kinase STY13 OS=Arabidopsis thaliana OX=3702 GN=STY13 PE=1 SV=2
TnS000289077g03	Cellular Component: plasma membrane (GO:0005886);; Biological Process: glucose transport (GO:0015758);; Cellular Component: integral component of membrane (GO:0016021);; Biological Process: hexose transmembrane transport (GO:0035428);; Molecular Function: sugar transmembrane transporter activity (GO:0051119);;	--	--	General function prediction only	--	hypothetical protein SELMODRAFT_119504 [Selaginella moellendorffii]	Sugar carrier protein C OS=Ricinus communis OX=3988 GN=STC PE=2 SV=1
TnS000840833g01	Molecular Function: chromatin binding (GO:0003682);; Molecular Function: ATP binding (GO:0005524);; Cellular Component: nucleus (GO:0005634);; Cellular Component: cytosol (GO:0005829);; Biological Process: regulation of transcription, DNA-templated (GO:0006355);; Molecular Function: DNA-dependent ATPase activity (GO:0008094);; Biological Process: organ boundary specification between lateral organ…	K11647|4.36816e-56|atr:18422975|K11647 SWI/SNF-related matrix-associated actin-dependent regulator of chromatin subfamily A member 2/4 [EC:3.6.4.-] | (RefSeq) ATP-dependent helicase BRM	--	Chromatin structure and dynamics;; Transcription	--	ATP-dependent helicase BRM isoform X2 [Amborella trichopoda]	ATP-dependent helicase BRM OS=Arabidopsis thaliana OX=3702 GN=BRM PE=1 SV=1
TnS001016819g01	Molecular Function: superoxide dismutase activity (GO:0004784);; Biological Process: removal of superoxide radicals (GO:0019430);; Molecular Function: metal ion binding (GO:0046872);; Biological Process: oxidation-reduction process (GO:0055114);;	K04564|4.17651e-97|brp:103847218|K04564 superoxide dismutase, Fe-Mn family [EC:1.15.1.1] | (RefSeq) MSD1; superoxide dismutase [Mn] 1, mitochondrial	Iron/manganese superoxide dismutases, C-terminal domain;; Iron/manganese superoxide dismutases, alpha-hairpin domain	Inorganic ion transport and metabolism	Inorganic ion transport and metabolism	Manganese/iron superoxide dismutase [Trema orientalis]	Superoxide dismutase [Mn] 1, mitochondrial OS=Arabidopsis thaliana OX=3702 GN=MSD1 PE=1 SV=2
TnS001042495g01	Molecular Function: transporter activity (GO:0005215);; Biological Process: sodium ion transport (GO:0006814);; Cellular Component: integral component of membrane (GO:0016021);; Biological Process: transmembrane transport (GO:0055085);;	--	Sodium:sulfate symporter transmembrane region;; Citrate transporter	--	Carbohydrate transport and metabolism	unknown [Picea sitchensis]	Dicarboxylate transporter 1, chloroplastic OS=Arabidopsis thaliana OX=3702 GN=DIT1 PE=1 SV=1
TnS000201225g07	--	--	GDSL-like Lipase/Acylhydrolase	--	Lipid transport and metabolism;; General function prediction only	unnamed protein product [Coffea canephora]	GDSL esterase/lipase At5g45960 OS=Arabidopsis thaliana OX=3702 GN=At5g45960 PE=2 SV=1
TnS000860411g01	Molecular Function: transcription factor activity, sequence-specific DNA binding (GO:0003700);; Biological Process: regulation of transcription, DNA-templated (GO:0006355);; Molecular Function: sequence-specific DNA binding (GO:0043565);;	--	WRKY DNA -binding domain	--	--	PREDICTED: probable WRKY transcription factor 51 [Ipomoea nil]	Probable WRKY transcription factor 50 OS=Arabidopsis thaliana OX=3702 GN=WRKY50 PE=2 SV=1
TnS000429951g09	--	--	Epidermal patterning factor proteins	--	--	EPIDERMAL PATTERNING FACTOR-like protein 1 [Durio zibethinus]	EPIDERMAL PATTERNING FACTOR-like protein 1 OS=Arabidopsis thaliana OX=3702 GN=EPFL1 PE=1 SV=1
TnS000449841g01	Molecular Function: oxidoreductase activity (GO:0016491);;	--	Berberine and berberine like	--	Energy production and conversion	daurichromenic acid synthase like protein2 [Rhododendron dauricum]	Reticuline oxidase OS=Eschscholzia californica OX=3467 GN=BBE1 PE=1 SV=1
TnS001012887g02	Molecular Function: transporter activity (GO:0005215);; Cellular Component: mitochondrial inner membrane (GO:0005743);; Cellular Component: integral component of membrane (GO:0016021);; Biological Process: single-organism process (GO:0044699);; Biological Process: transmembrane transport (GO:0055085);;	K05863|2.09008e-103|fve:101312221|K05863 solute carrier family 25 (mitochondrial adenine nucleotide translocator), member 4/5/6/31 | (RefSeq) probable ADP,ATP carrier protein At5g56450	Mitochondrial carrier protein	Energy production and conversion	--	unknown [Picea sitchensis]	Probable ADP,ATP carrier protein At5g56450 OS=Arabidopsis thaliana OX=3702 GN=At5g56450 PE=2 SV=1
TnS000664361g15	--	K09422|1.48054e-27|osa:4328065|K09422 myb proto-oncogene protein, plant | (RefSeq) transcription factor MYB24	Myb-like DNA-binding domain;; Myb-like DNA-binding domain	Transcription	--	hypothetical protein OsI_05570 [Oryza sativa Indica Group]	Transcription factor MYB61 OS=Arabidopsis thaliana OX=3702 GN=MYB61 PE=2 SV=1
TnS000400895g08	Biological Process: ribosome biogenesis (GO:0042254);; Cellular Component: nuclear part (GO:0044428);;	K14771|3.89704e-172|cit:102630375|K14771 U3 small nucleolar RNA-associated protein 19 | (RefSeq) nucleolar complex protein 4 homolog	CBF/Mak21 family	Translation, ribosomal structure and biogenesis	--	PREDICTED: nucleolar complex protein 4 homolog isoform X2 [Citrus sinensis]	--
TnS000435129g03	--	--	Protein of unknown function (DUF632);; Protein of unknown function (DUF630)	--	--	uncharacterized protein LOC18446532 [Amborella trichopoda]	Nitrate regulatory gene2 protein OS=Arabidopsis thaliana OX=3702 GN=NRG2 PE=1 SV=1
TnS000903011g01	--	--	--	--	--	--	Probable N-acetyltransferase HLS1 OS=Arabidopsis thaliana OX=3702 GN=HLS1 PE=1 SV=1
TnS000871525g05	Cellular Component: nucleus (GO:0005634);; Molecular Function: hydrolase activity (GO:0016787);;	--	Carbohydrate esterase, sialic acid-specific acetylesterase	--	Signal transduction mechanisms	PREDICTED: probable carbohydrate esterase At4g34215 [Elaeis guineensis]	Probable carbohydrate esterase At4g34215 OS=Arabidopsis thaliana OX=3702 GN=At4g34215 PE=1 SV=2
TnS000527835g02	Molecular Function: binding (GO:0005488);;	K03011|1.17323e-80|nnu:104610226|K03011 DNA-directed RNA polymerase II subunit RPB3 | (RefSeq) DNA-directed RNA polymerases II, IV and V subunit 3-like	RNA polymerase Rpb3/RpoA insert domain;; RNA polymerase Rpb3/Rpb11 dimerisation domain	Transcription	Transcription	DNA-directed RNA polymerases II, IV and V subunit 3-like [Dendrobium catenatum]	DNA-directed RNA polymerases II, IV and V subunit 3 OS=Arabidopsis thaliana OX=3702 GN=NRPB3 PE=1 SV=1
TnS000423079g06	Biological Process: primary metabolic process (GO:0044238);; Biological Process: cellular macromolecule metabolic process (GO:0044260);;	K10839|3.94286e-131|gra:105782103|K10839 UV excision repair protein RAD23 | (RefSeq) ubiquitin receptor RAD23c-like	UBA/TS-N domain;; XPC-binding domain;; Ubiquitin family	Replication, recombination and repair	--	unknown [Picea sitchensis]	Ubiquitin receptor RAD23d OS=Arabidopsis thaliana OX=3702 GN=RAD23D PE=1 SV=2
TnS000698177g02	Molecular Function: nucleotide binding (GO:0000166);; Cellular Component: endomembrane system (GO:0012505);; Cellular Component: intracellular membrane-bounded organelle (GO:0043231);; Cellular Component: cytoplasmic part (GO:0044444);;	K09486|0|pda:103701937|K09486 hypoxia up-regulated 1 | (RefSeq) heat shock 70 kDa protein 17	Hsp70 protein;; NAD-specific glutamate dehydrogenase	Posttranslational modification, protein turnover, chaperones	Posttranslational modification, protein turnover, chaperones	PREDICTED: heat shock 70 kDa protein 17 [Phoenix dactylifera]	Heat shock 70 kDa protein 17 OS=Arabidopsis thaliana OX=3702 GN=HSP70-17 PE=2 SV=1
TnS000575575g03	Biological Process: metabolic process (GO:0008152);; Molecular Function: O-methyltransferase activity (GO:0008171);; Molecular Function: S-adenosylmethionine-dependent methyltransferase activity (GO:0008757);;	--	O-methyltransferase	General function prediction only	Coenzyme transport and metabolism	hydroxycinnamic acids/hydroxycinnamoyl CoA esters OMT [Pinus sylvestris]	Indole glucosinolate O-methyltransferase 1 OS=Arabidopsis thaliana OX=3702 GN=IGMT1 PE=1 SV=1
TnS000910963g04	Molecular Function: methyltransferase activity (GO:0008168);;	--	O-methyltransferase;; Dimerisation domain	General function prediction only	Coenzyme transport and metabolism	hydroxycinnamic acids/hydroxycinnamoyl CoA esters OMT [Pinus sylvestris]	(R,S)-reticuline 7-O-methyltransferase OS=Papaver somniferum OX=3469 GN=7OMT PE=1 SV=1
TnS013908584g01	Molecular Function: phospholipase D activity (GO:0004630);; Molecular Function: calcium ion binding (GO:0005509);; Cellular Component: vacuole (GO:0005773);; Cellular Component: plasma membrane (GO:0005886);; Biological Process: response to cold (GO:0009409);; Cellular Component: plasmodesma (GO:0009506);; Biological Process: positive regulation of abscisic acid-activated signaling pathway (GO:00…	K01115|3.95551e-38|zma:103647630|K01115 phospholipase D1/2 [EC:3.1.4.4] | (RefSeq) GRMZM2G078114; phospholipase D delta-like	Phospholipase D C terminal	Lipid transport and metabolism	--	Phospholipase D delta [Zea mays]	Phospholipase D gamma 1 OS=Arabidopsis thaliana OX=3702 GN=PLDGAMMA1 PE=1 SV=1
TnS000955355g02	--	--	Carbohydrate-binding protein of the ER	General function prediction only	--	PREDICTED: probable LRR receptor-like serine/threonine-protein kinase At1g05700 [Nicotiana attenuata]	Leucine-rich repeat receptor-like serine/threonine-protein kinase At2g14510 OS=Arabidopsis thaliana OX=3702 GN=At2g14510 PE=2 SV=1
TnS000497013g19	Biological Process: protein transport (GO:0015031);; Biological Process: intracellular transport (GO:0046907);;	K14006|0|vvi:100267470|K14006 protein transport protein SEC23 | (RefSeq) protein transport protein SEC23	Sec23/Sec24 trunk domain;; Sec23/Sec24 beta-sandwich domain;; Sec23/Sec24 helical domain;; Sec23/Sec24 zinc finger;; Gelsolin repeat	Intracellular trafficking, secretion, and vesicular transport	--	PREDICTED: protein transport protein SEC23 [Vitis vinifera]	--
TnS000503565g01	Cellular Component: integral component of membrane (GO:0016021);;	--	--	--	--	PREDICTED: uncharacterized protein LOC105048430 isoform X2 [Elaeis guineensis]	--
TnS000925533g05	Molecular Function: calcium ion binding (GO:0005509);; Cellular Component: extracellular region (GO:0005576);; Cellular Component: cell wall (GO:0005618);; Cellular Component: peroxisome (GO:0005777);; Cellular Component: cytosol (GO:0005829);; Biological Process: proteolysis (GO:0006508);; Molecular Function: cysteine-type peptidase activity (GO:0008234);; Biological Process: response to gibbere…	--	Papain family cysteine protease	Posttranslational modification, protein turnover, chaperones	Posttranslational modification, protein turnover, chaperones	cysteine protease, partial [Pyrus pyrifolia]	Germination-specific cysteine protease 1 OS=Arabidopsis thaliana OX=3702 GN=GCP1 PE=2 SV=2
TnS000499923g07	Molecular Function: serine-type carboxypeptidase activity (GO:0004185);; Biological Process: proteolysis (GO:0006508);;	K16297|0|pxb:103966273|K16297 serine carboxypeptidase-like clade II [EC:3.4.16.-] | (RefSeq) serine carboxypeptidase-like 42	Serine carboxypeptidase	Posttranslational modification, protein turnover, chaperones;; Amino acid transport and metabolism	Amino acid transport and metabolism	unknown [Picea sitchensis]	Serine carboxypeptidase-like 42 OS=Arabidopsis thaliana OX=3702 GN=SCPL42 PE=2 SV=1
TnS000452573g01	--	--	PPR repeat family;; PPR repeat;; PPR repeat;; Pentatricopeptide repeat domain	General function prediction only	--	hypothetical protein AQUCO_00200413v1, partial [Aquilegia coerulea]	Pentatricopeptide repeat-containing protein At1g77405 OS=Arabidopsis thaliana OX=3702 GN=At1g77405 PE=2 SV=1
TnS000186705g02	Biological Process: allantoin catabolic process (GO:0000256);; Molecular Function: allantoinase activity (GO:0004038);; Molecular Function: zinc ion binding (GO:0008270);; Cellular Component: membrane (GO:0016020);; Molecular Function: cobalt ion binding (GO:0050897);;	K01466|1.31046e-122|pxb:103944278|K01466 allantoinase [EC:3.5.2.5] | (RefSeq) allantoinase-like	Amidohydrolase family	Nucleotide transport and metabolism	Nucleotide transport and metabolism	PREDICTED: allantoinase-like [Pyrus x bretschneideri]	Probable allantoinase OS=Oryza sativa subsp. japonica OX=39947 GN=ALN PE=2 SV=1
TnS000564119g02	Molecular Function: hydrolase activity (GO:0016787);;	--	Glycosyl hydrolases family 17	--	--	pollen allergen CJP38 [Cryptomeria japonica]	Probable glucan endo-1,3-beta-glucosidase BG1 OS=Arabidopsis thaliana OX=3702 GN=BG1 PE=2 SV=1
TnS000782909g01	--	--	DDT domain;; PHD-finger;; WSTF, HB1, Itc1p, MBD9 motif 1	Chromatin structure and dynamics;; Transcription	--	PREDICTED: DDT domain-containing protein PTM isoform X2 [Solanum lycopersicum]	DDT domain-containing protein PTM OS=Arabidopsis thaliana OX=3702 GN=PTM PE=1 SV=1
TnS000172131g07	--	K14556|0|csv:101203980|K14556 U3 small nucleolar RNA-associated protein 12 | (RefSeq) WDR3; WD repeat-containing protein 3	WD domain, G-beta repeat;; Dip2/Utp12 Family;; Anaphase-promoting complex subunit 4 WD40 domain;; Partner and localizer of BRCA2 WD40 domain	RNA processing and modification	General function prediction only	PREDICTED: WD repeat-containing protein 3 [Daucus carota subsp. sativus]	Dynein assembly factor with WDR repeat domains 1 OS=Chlamydomonas reinhardtii OX=3055 GN=DAW1 PE=1 SV=1
TnS000318115g04	Cellular Component: membrane (GO:0016020);; Molecular Function: transferase activity, transferring glycosyl groups (GO:0016757);;	K20843|0|atr:18429300|K20843 hydroxyproline O-galactosyltransferase 2/3/4/5/6 [EC:2.4.1.-] | (RefSeq) probable beta-1,3-galactosyltransferase 18	Galactoside-binding lectin;; Galactosyltransferase	Carbohydrate transport and metabolism	--	hydroxyproline O-galactosyltransferase GALT5 [Amborella trichopoda]	Hydroxyproline O-galactosyltransferase GALT6 OS=Arabidopsis thaliana OX=3702 GN=GALT6 PE=2 SV=2
TnS000743059g03	--	--	Transcription factor Iwr1	--	--	PREDICTED: RNA-directed DNA methylation 4 isoform X2 [Nicotiana attenuata]	RNA-directed DNA methylation 4 OS=Arabidopsis thaliana OX=3702 GN=RDM4 PE=1 SV=1
TnS001040727g01	--	--	Auxin responsive protein	--	--	--	--
TnS000355935g01	Cellular Component: chromoplast (GO:0009509);; Cellular Component: chloroplast envelope (GO:0009941);; Biological Process: carotenoid biosynthetic process (GO:0016117);; Molecular Function: carotene 7,8-desaturase activity (GO:0016719);; Molecular Function: 9,9'-dicis-carotene:quinone oxidoreductase activity (GO:0052886);; Molecular Function: 7,9,9'-tricis-neurosporene:quinone oxidoreductase acti…	K00514|9.78811e-150|adu:107465815|K00514 zeta-carotene desaturase [EC:1.3.5.6] | (RefSeq) zeta-carotene desaturase, chloroplastic/chromoplastic	Flavin containing amine oxidoreductase	Secondary metabolites biosynthesis, transport and catabolism	General function prediction only	zeta-carotene desaturase [Helianthus annuus]	Zeta-carotene desaturase, chloroplastic/chromoplastic OS=Tagetes erecta OX=13708 PE=2 SV=1
TnS000238919g12	--	--	HAD superfamily, subfamily IIIB (Acid phosphatase)	--	General function prediction only	unknown [Picea sitchensis]	Acid phosphatase 1 OS=Solanum lycopersicum OX=4081 GN=APS1 PE=2 SV=1
TnS000897063g03	--	--	--	Signal transduction mechanisms	--	PREDICTED: putative receptor-like protein kinase At4g00960 isoform X2 [Tarenaya hassleriana]	G-type lectin S-receptor-like serine/threonine-protein kinase At5g24080 OS=Arabidopsis thaliana OX=3702 GN=At5g24080 PE=2 SV=1
TnS000906799g02	Cellular Component: endoplasmic reticulum membrane (GO:0005789);; Biological Process: protein retention in ER lumen (GO:0006621);; Biological Process: protein transport (GO:0015031);; Cellular Component: integral component of membrane (GO:0016021);; Molecular Function: ER retention sequence binding (GO:0046923);;	K10949|4.83959e-43|cic:CICLE_v10022661mg|K10949 ER lumen protein retaining receptor | (RefSeq) hypothetical protein	ER lumen protein retaining receptor;; Membrane bound O-acyl transferase family	Intracellular trafficking, secretion, and vesicular transport	--	unknown [Picea sitchensis]	ER lumen protein-retaining receptor OS=Petunia hybrida OX=4102 GN=ERD2 PE=2 SV=1
TnS000528365g01	--	K08867|0|atr:18442094|K08867 WNK lysine deficient protein kinase [EC:2.7.11.1] | (RefSeq) probable serine/threonine-protein kinase WNK3	Protein kinase domain;; Protein tyrosine kinase;; Oxidative-stress-responsive kinase 1 C-terminal domain	General function prediction only	Signal transduction mechanisms	probable serine/threonine-protein kinase WNK3 [Amborella trichopoda]	Probable serine/threonine-protein kinase WNK2 OS=Oryza sativa subsp. japonica OX=39947 GN=WNK2 PE=2 SV=1
TnS000676219g04	--	--	Defensin-like peptide family	--	--	--	--
TnS000783815g06	--	K08678|0|pda:103723020|K08678 UDP-glucuronate decarboxylase [EC:4.1.1.35] | (RefSeq) UDP-glucuronic acid decarboxylase 6-like	GDP-mannose 4,6 dehydratase;; NAD dependent epimerase/dehydratase family;; Polysaccharide biosynthesis protein;; Male sterility protein;; 3-beta hydroxysteroid dehydrogenase/isomerase family;; RmlD substrate binding domain	Carbohydrate transport and metabolism;; Cell wall/membrane/envelope biogenesis	Cell wall/membrane/envelope biogenesis	unknown [Picea sitchensis]	UDP-glucuronic acid decarboxylase 6 OS=Arabidopsis thaliana OX=3702 GN=UXS6 PE=2 SV=1
TnS000768913g01	--	--	--	--	--	PREDICTED: uncharacterized protein LOC105056669 [Elaeis guineensis]	--
TnS000034679g01	--	--	--	Lipid transport and metabolism	--	PREDICTED: phospholipase A1-II 1-like [Nicotiana attenuata]	Phospholipase A1-II 5 OS=Oryza sativa subsp. japonica OX=39947 GN=Os01g0710700 PE=2 SV=1
TnS000202981g06	Molecular Function: ATP binding (GO:0005524);; Biological Process: lipid transport (GO:0006869);; Cellular Component: integral component of membrane (GO:0016021);; Molecular Function: ATPase activity, coupled to transmembrane movement of substances (GO:0042626);; Cellular Component: intracellular membrane-bounded organelle (GO:0043231);; Biological Process: transmembrane transport (GO:0055085);;	--	--	Lipid transport and metabolism;; General function prediction only	--	hypothetical protein OsI_29140 [Oryza sativa Indica Group]	ABC transporter A family member 7 OS=Arabidopsis thaliana OX=3702 GN=ABCA7 PE=3 SV=2
TnS000133619g08	--	--	--	Posttranslational modification, protein turnover, chaperones	--	--	--
TnS000744455g11	--	K03347|9.15479e-06|egr:104426032|K03347 cullin 1 | (RefSeq) cullin-1	--	--	--	--	--
TnS000654803g02	--	--	Aldo/keto reductase family	General function prediction only	Secondary metabolites biosynthesis, transport and catabolism	methylecgonone reductase-like [Arachis ipaensis]	NAD(P)H-dependent 6&apos;-deoxychalcone synthase OS=Glycine max OX=3847 PE=1 SV=1
TnS000498063g16	--	--	non-haem dioxygenase in morphine synthesis N-terminal	Secondary metabolites biosynthesis, transport and catabolism;; General function prediction only	--	unknown [Picea sitchensis]	Codeine O-demethylase OS=Papaver somniferum OX=3469 GN=CODM PE=1 SV=1
TnS000005915g05	--	--	Xylanase inhibitor N-terminal	Posttranslational modification, protein turnover, chaperones	--	PREDICTED: aspartic proteinase nepenthesin-2-like [Brachypodium distachyon]	Aspartyl protease AED3 OS=Arabidopsis thaliana OX=3702 GN=AED3 PE=1 SV=1
TnS000674141g22	--	K15400|6.63206e-11|nnu:104591785|K15400 omega-hydroxypalmitate O-feruloyl transferase [EC:2.3.1.188] | (RefSeq) omega-hydroxypalmitate O-feruloyl transferase-like	Transferase family	--	--	hypothetical protein AQUCO_01100514v1 [Aquilegia coerulea]	Acyl transferase 10 OS=Oryza sativa subsp. japonica OX=39947 GN=AT10 PE=3 SV=1
TnS000486009g02	--	K05643|1.05459e-76|pper:PRUPE_ppa000081mg|K05643 ATP-binding cassette, subfamily A (ABC1), member 3 | (RefSeq) hypothetical protein	ABC transporter;; ABC-2 family transporter protein;; P-loop containing region of AAA domain	Lipid transport and metabolism;; General function prediction only	Defense mechanisms	hypothetical protein AXG93_3228s1200 [Marchantia polymorpha subsp. ruderalis]	ABC transporter A family member 1 OS=Arabidopsis thaliana OX=3702 GN=ABCA1 PE=2 SV=2
TnS000904759g02	--	--	COBRA-like protein	--	--	protein COBRA-like isoform X2 [Olea europaea var. sylvestris]	COBRA-like protein 2 OS=Arabidopsis thaliana OX=3702 GN=COBL2 PE=1 SV=2
TnS000914191g04	Biological Process: DNA metabolic process (GO:0006259);; Molecular Function: transferase activity (GO:0016740);; Biological Process: cellular macromolecule biosynthetic process (GO:0034645);; Molecular Function: organic cyclic compound binding (GO:0097159);; Molecular Function: heterocyclic compound binding (GO:1901363);;	K02320|0|pda:103704377|K02320 DNA polymerase alpha subunit A [EC:2.7.7.7] | (RefSeq) DNA polymerase alpha catalytic subunit	DNA polymerase family B;; DNA polymerase family B, exonuclease domain;; DNA polymerase alpha subunit p180 N terminal	Replication, recombination and repair	Replication, recombination and repair	PREDICTED: DNA polymerase alpha catalytic subunit [Phoenix dactylifera]	DNA polymerase alpha catalytic subunit OS=Oryza sativa subsp. japonica OX=39947 GN=Os01g0868300 PE=2 SV=2
TnS000767335g02	--	--	--	--	--	unknown [Picea sitchensis]	--
TnS000912571g09	Molecular Function: hydrolase activity (GO:0016787);;	--	Histone deacetylase domain	Chromatin structure and dynamics	Chromatin structure and dynamics;; Secondary metabolites biosynthesis, transport and catabolism	unknown [Picea sitchensis]	Histone deacetylase 8 OS=Arabidopsis thaliana OX=3702 GN=HDA8 PE=2 SV=1
TnS000264493g06	--	K05391|8.70343e-80|nnu:104590510|K05391 cyclic nucleotide gated channel, other eukaryote | (RefSeq) probable cyclic nucleotide-gated ion channel 20, chloroplastic	--	Inorganic ion transport and metabolism;; Signal transduction mechanisms	--	hypothetical protein CRG98_026128 [Punica granatum]	Probable cyclic nucleotide-gated ion channel 20, chloroplastic OS=Arabidopsis thaliana OX=3702 GN=CNGC20 PE=2 SV=1
TnS000842779g03	Molecular Function: peptidase activity, acting on L-amino acid peptides (GO:0070011);;	K08592|4.52897e-35|smo:SELMODRAFT_108622|K08592 sentrin-specific protease 1 [EC:3.4.22.68] | (RefSeq) hypothetical protein	Ulp1 protease family, C-terminal catalytic domain	Posttranslational modification, protein turnover, chaperones	--	hypothetical protein SELMODRAFT_108622, partial [Selaginella moellendorffii]	Ubiquitin-like-specific protease 1A OS=Arabidopsis thaliana OX=3702 GN=ULP1A PE=2 SV=2
TnS000785683g11	Molecular Function: transporter activity (GO:0005215);; Cellular Component: integral component of membrane (GO:0016021);; Biological Process: transmembrane transport (GO:0055085);;	K03457|1.49553e-71|cam:101511629|K03457 nucleobase:cation symporter-1, NCS1 family | (RefSeq) uncharacterized permease C29B12.14c-like	Permease for cytosine/purines, uracil, thiamine, allantoin;; Permease for cytosine/purines, uracil, thiamine, allantoin	Nucleotide transport and metabolism;; Coenzyme transport and metabolism	Nucleotide transport and metabolism;; Coenzyme transport and metabolism	hypothetical protein DCAR_015016 [Daucus carota subsp. sativus]	Purine-uracil permease NCS1 OS=Arabidopsis thaliana OX=3702 GN=NCS1 PE=1 SV=1
TnS000857305g04	Biological Process: chromatin remodeling (GO:0006338);; Biological Process: leaf development (GO:0048366);; Biological Process: anther development (GO:0048653);; Cellular Component: BAF-type complex (GO:0090544);;	--	SWI/SNF-like complex subunit BAF250/Osa;; Armadillo/beta-catenin-like repeat	--	--	unknown [Picea sitchensis]	Armadillo repeat-containing protein LFR OS=Arabidopsis thaliana OX=3702 GN=LFR PE=2 SV=1
TnS000631961g01	--	--	NB-ARC domain	--	--	PREDICTED: TMV resistance protein N [Eucalyptus grandis]	TMV resistance protein N OS=Nicotiana glutinosa OX=35889 GN=N PE=1 SV=1
TnS000051145g02	--	--	F-box domain	--	--	F-box/kelch-repeat protein At5g15710-like [Amborella trichopoda]	F-box/kelch-repeat protein At3g61590 OS=Arabidopsis thaliana OX=3702 GN=At3g61590 PE=1 SV=1
TnS000308751g09	Molecular Function: polygalacturonase activity (GO:0004650);; Cellular Component: extracellular region (GO:0005576);; Biological Process: carbohydrate metabolic process (GO:0005975);; Molecular Function: lyase activity (GO:0016829);; Biological Process: cell wall organization (GO:0071555);;	--	Glycosyl hydrolases family 28;; Pectate lyase superfamily protein	--	Carbohydrate transport and metabolism	PREDICTED: polygalacturonase At1g48100-like [Gossypium hirsutum]	Polygalacturonase At1g48100 OS=Arabidopsis thaliana OX=3702 GN=At1g48100 PE=2 SV=1
TnS000651073g04	--	--	--	--	--	hypothetical protein SELMODRAFT_421953 [Selaginella moellendorffii]	--
TnS000943209g06	--	--	PPR repeat family;; PPR repeat;; PPR repeat;; Pentatricopeptide repeat domain;; Pentacotripeptide-repeat region of PRORP;; Tetratricopeptide repeat	General function prediction only	--	PREDICTED: pentatricopeptide repeat-containing protein At1g07740, mitochondrial [Nelumbo nucifera]	Pentatricopeptide repeat-containing protein At1g07740, mitochondrial OS=Arabidopsis thaliana OX=3702 GN=At1g07740 PE=2 SV=1
TnS000854867g07	Molecular Function: GTPase activity (GO:0003924);; Molecular Function: GTP binding (GO:0005525);; Cellular Component: mitochondrion (GO:0005739);; Biological Process: ribosome biogenesis (GO:0042254);;	K13427|0|nnu:104602366|K13427 nitric-oxide synthase, plant [EC:1.14.13.39] | (RefSeq) putative nitric oxide synthase	50S ribosome-binding GTPase	General function prediction only	Translation, ribosomal structure and biogenesis	unknown [Picea sitchensis]	Putative nitric oxide synthase OS=Oryza sativa subsp. japonica OX=39947 GN=Os02g0104700 PE=3 SV=1
TnS000084753g02	--	K01735|7.10197e-13|fve:101293715|K01735 3-dehydroquinate synthase [EC:4.2.3.4] | (RefSeq) 3-dehydroquinate synthase, chloroplastic	--	--	--	unknown [Picea sitchensis]	--
TnS000512031g02	--	K13993|3.20105e-39|pper:PRUPE_ppa012795mg|K13993 HSP20 family protein | (RefSeq) hypothetical protein	Hsp20/alpha crystallin family	Posttranslational modification, protein turnover, chaperones	Posttranslational modification, protein turnover, chaperones	18.1 kDa class I heat shock protein-like [Prunus avium]	17.9 kDa class I heat shock protein OS=Oryza sativa subsp. japonica OX=39947 GN=HSP17.9A PE=1 SV=1
TnS000746199g01	Molecular Function: stearoyl-CoA 9-desaturase activity (GO:0004768);; Biological Process: fatty acid biosynthetic process (GO:0006633);; Cellular Component: integral component of membrane (GO:0016021);; Biological Process: oxidation-reduction process (GO:0055114);;	K20416|2.01365e-146|rcu:8282342|K20416 palmitoyl-[glycerolipid] 7-desaturase [EC:1.14.19.42] | (RefSeq) palmitoyl-monogalactosyldiacylglycerol delta-7 desaturase, chloroplastic	Fatty acid desaturase	Lipid transport and metabolism	Lipid transport and metabolism	unknown [Picea sitchensis]	Palmitoyl-monogalactosyldiacylglycerol delta-7 desaturase, chloroplastic OS=Arabidopsis thaliana OX=3702 GN=ADS3 PE=1 SV=2
TnS000691167g01	Molecular Function: protein binding (GO:0005515);; Biological Process: metabolic process (GO:0008152);; Cellular Component: membrane (GO:0016020);; Molecular Function: hydrolase activity, acting on glycosyl bonds (GO:0016798);;	--	--	--	--	probable glucan 1,3-beta-glucosidase A isoform X2 [Ananas comosus]	--
TnS000536859g09	--	--	Lipase (class 3)	--	--	hypothetical protein PHYPA_004659 [Physcomitrella patens]	--
TnS000901031g03	Molecular Function: thiol-dependent ubiquitin-specific protease activity (GO:0004843);; Cellular Component: cytoplasm (GO:0005737);; Biological Process: ubiquitin-dependent protein catabolic process (GO:0006511);; Biological Process: protein deubiquitination (GO:0016579);;	K05610|1.90971e-159|nnu:104597736|K05610 ubiquitin carboxyl-terminal hydrolase L5 [EC:3.4.19.12] | (RefSeq) ubiquitin carboxyl-terminal hydrolase 2-like	Ubiquitin carboxyl-terminal hydrolase, family 1	Posttranslational modification, protein turnover, chaperones	--	unknown [Picea sitchensis]	Ubiquitin carboxyl-terminal hydrolase 2 OS=Arabidopsis thaliana OX=3702 GN=UCH2 PE=1 SV=1
TnS000145889g01	Cellular Component: membrane (GO:0016020);;	--	Sugar (and other) transporter;; Major Facilitator Superfamily	General function prediction only	--	PREDICTED: organic cation/carnitine transporter 1 [Elaeis guineensis]	Organic cation/carnitine transporter 1 OS=Arabidopsis thaliana OX=3702 GN=OCT1 PE=2 SV=1
TnS000554691g06	Biological Process: system development (GO:0048731);;	--	--	General function prediction only	--	protein TRANSPARENT TESTA 1-like protein [Corchorus capsularis]	Zinc finger protein WIP6 OS=Arabidopsis thaliana OX=3702 GN=WIP6 PE=2 SV=1
TnS000787277g01	Cellular Component: integral component of membrane (GO:0016021);; Molecular Function: transferase activity, transferring glycosyl groups (GO:0016757);;	--	GDP-fucose protein O-fucosyltransferase	--	--	PREDICTED: uncharacterized protein At1g04910 isoform X2 [Theobroma cacao]	O-fucosyltransferase 10 OS=Arabidopsis thaliana OX=3702 GN=OFUT10 PE=2 SV=2
TnS000793619g02	--	--	Phosphate-induced protein 1 conserved region	--	--	unknown [Picea sitchensis]	Protein EXORDIUM-like 2 OS=Arabidopsis thaliana OX=3702 GN=EXL2 PE=2 SV=1
TnS000552435g03	Cellular Component: proteasome complex (GO:0000502);; Molecular Function: ATP binding (GO:0005524);; Cellular Component: cell wall (GO:0005618);; Cellular Component: cytosol (GO:0005829);; Cellular Component: plasmodesma (GO:0009506);; Cellular Component: membrane (GO:0016020);; Molecular Function: hydrolase activity (GO:0016787);; Biological Process: protein catabolic process (GO:0030163);;	K03063|0|pda:103705967|K03063 26S proteasome regulatory subunit T3 | (RefSeq) 26S protease regulatory subunit 6B homolog	ATPase family associated with various cellular activities (AAA);; AAA domain (dynein-related subfamily);; AAA domain (Cdc48 subfamily);; Holliday junction DNA helicase ruvB N-terminus	Posttranslational modification, protein turnover, chaperones	Posttranslational modification, protein turnover, chaperones	PREDICTED: 26S protease regulatory subunit 6B homolog [Phoenix dactylifera]	26S proteasome regulatory subunit 6B homolog OS=Helianthus annuus OX=4232 PE=1 SV=1
TnS000139725g01	Molecular Function: beta-fructofuranosidase activity (GO:0004564);; Biological Process: metabolic process (GO:0008152);; Cellular Component: membrane (GO:0016020);;	K01193|0|atr:18422654|K01193 beta-fructofuranosidase [EC:3.2.1.26] | (RefSeq) beta-fructofuranosidase, soluble isoenzyme I	Glycosyl hydrolases family 32 N-terminal domain;; Glycosyl hydrolases family 32 C terminal;; Domain of unknown function (DUF3357)	Carbohydrate transport and metabolism	Carbohydrate transport and metabolism	Glycoside hydrolase [Macleaya cordata]	Acid beta-fructofuranosidase OS=Solanum lycopersicum OX=4081 GN=TIV1 PE=2 SV=1
TnS000145741g02	Cellular Component: membrane (GO:0016020);;	K13681|0|nnu:104597974|K13681 xyloglucan fucosyltransferase [EC:2.4.1.-] | (RefSeq) galactoside 2-alpha-L-fucosyltransferase-like	Xyloglucan fucosyltransferase	--	--	PREDICTED: galactoside 2-alpha-L-fucosyltransferase-like isoform X1 [Nelumbo nucifera]	Galactoside 2-alpha-L-fucosyltransferase OS=Arabidopsis thaliana OX=3702 GN=FUT1 PE=1 SV=2
ONT.4878	Molecular Function: catalytic activity (GO:0003824);;	K10526|2.2466e-94|jcu:105635256|K10526 OPC-8:0 CoA ligase 1 [EC:6.2.1.-] | (RefSeq) 4-coumarate--CoA ligase-like 5	AMP-binding enzyme;; AMP-binding enzyme;; AMP-binding enzyme;; AMP-binding enzyme	Lipid transport and metabolism	Secondary metabolites biosynthesis, transport and catabolism	4-coumarate--CoA ligase-like 5 isoform X2 [Ananas comosus]	4-coumarate--CoA ligase-like 2 OS=Arabidopsis thaliana OX=3702 GN=4CLL2 PE=2 SV=2
TnS000505971g01	Molecular Function: peptidase activity (GO:0008233);; Cellular Component: cell part (GO:0044464);;	--	Subtilase family	--	Posttranslational modification, protein turnover, chaperones	PREDICTED: subtilisin-like protease SBT1.7 [Ziziphus jujuba]	Subtilisin-like protease SBT1.7 OS=Arabidopsis thaliana OX=3702 GN=SBT1.7 PE=1 SV=1
TnS000182335g02	Biological Process: glutamate biosynthetic process (GO:0006537);; Cellular Component: chloroplast (GO:0009507);; Molecular Function: glutamate synthase activity (GO:0015930);; Molecular Function: iron-sulfur cluster binding (GO:0051536);;	K00284|3.15881e-69|jcu:105642370|K00284 glutamate synthase (ferredoxin) [EC:1.4.7.1] | (RefSeq) ferredoxin-dependent glutamate synthase, chloroplastic	GXGXG motif	Amino acid transport and metabolism	Amino acid transport and metabolism	unknown [Picea sitchensis]	Ferredoxin-dependent glutamate synthase, chloroplastic OS=Spinacia oleracea OX=3562 GN=FdGOGAT PE=1 SV=3
TnS000110665g02	--	--	PPR repeat;; PPR repeat family;; PPR repeat;; Pentatricopeptide repeat domain	General function prediction only	--	pentatricopeptide repeat protein 43 [Funaria hygrometrica]	Pentatricopeptide repeat-containing protein At3g63370, chloroplastic OS=Arabidopsis thaliana OX=3702 GN=PCMP-H83 PE=2 SV=2
TnS001002557g01	Molecular Function: calcium ion binding (GO:0005509);; Molecular Function: GTP binding (GO:0005525);;	K12483|0|vvi:100262940|K12483 EH domain-containing protein 1 | (RefSeq) EH domain-containing protein 1	N-terminal EH-domain containing protein;; Dynamin family;; 50S ribosome-binding GTPase;; Cytoskeletal-regulatory complex EF hand;; EF hand;; EF-hand domain pair;; EF-hand domain	Signal transduction mechanisms;; Intracellular trafficking, secretion, and vesicular transport	Replication, recombination and repair	EH domain-containing protein 1 [Hevea brasiliensis]	EH domain-containing protein 1 OS=Arabidopsis thaliana OX=3702 GN=EHD1 PE=1 SV=1
TnS000630551g01	--	K15032|3.73875e-27|mus:103969631|K15032 mTERF domain-containing protein, mitochondrial | (RefSeq) transcription termination factor MTERF8, chloroplastic-like	mTERF	Transcription;; General function prediction only	--	PREDICTED: transcription termination factor MTERF8, chloroplastic-like [Musa acuminata subsp. malaccensis]	--
ONT.11509	Biological Process: cellular process (GO:0009987);; Cellular Component: membrane (GO:0016020);; Molecular Function: transferase activity, transferring glycosyl groups (GO:0016757);; Molecular Function: metal ion binding (GO:0046872);;	K10999|3.42683e-81|zma:541806|K10999 cellulose synthase A [EC:2.4.1.12] | (RefSeq) cesa8, CesA-8, GRMZM2G177631; cellulose synthase 8	--	--	--	Cellulose synthase, family GT2 [Zostera marina]	Cellulose synthase A catalytic subunit 5 [UDP-forming] OS=Arabidopsis thaliana OX=3702 GN=CESA5 PE=1 SV=2
TnS000678221g14	--	--	--	--	--	uncharacterized protein LOC18439992 isoform X2 [Amborella trichopoda]	--
TnS000450115g03	Biological Process: regulation of transcription, DNA-templated (GO:0006355);; Molecular Function: zinc ion binding (GO:0008270);; Cellular Component: integral component of membrane (GO:0016021);; Molecular Function: histone binding (GO:0042393);;	--	Alfin	General function prediction only	--	PREDICTED: PHD finger protein ALFIN-LIKE 2 [Tarenaya hassleriana]	PHD finger protein ALFIN-LIKE 2 OS=Oryza sativa subsp. japonica OX=39947 GN=Os07g0233300 PE=2 SV=1
TnS000420823g11	Molecular Function: RNA polymerase III activity (GO:0001056);; Molecular Function: DNA binding (GO:0003677);; Molecular Function: transcription factor activity, sequence-specific DNA binding (GO:0003700);; Cellular Component: DNA-directed RNA polymerase III complex (GO:0005666);; Biological Process: regulation of transcription, DNA-templated (GO:0006355);; Biological Process: transcription from R…	K03021|0|ppp:PHYPADRAFT_176819|K03021 DNA-directed RNA polymerase III subunit RPC2 [EC:2.7.7.6] | (RefSeq) hypothetical protein	RNA polymerase Rpb2, domain 6;; RNA polymerase beta subunit;; RNA polymerase Rpb2, domain 7;; RNA polymerase Rpb2, domain 4;; RNA polymerase Rpb2, domain 3;; RNA polymerase Rpb2, domain 2;; RNA polymerase Rpb2, domain 5	Transcription	Transcription	hypothetical protein PHYPA_022989 [Physcomitrella patens]	DNA-directed RNA polymerase III subunit 2 OS=Arabidopsis thaliana OX=3702 GN=NRPC2 PE=2 SV=1
TnS000171755g06	--	K02535|1.94411e-116|ppp:PHYPADRAFT_110980|K02535 UDP-3-O-[3-hydroxymyristoyl] N-acetylglucosamine deacetylase [EC:3.5.1.108] | (RefSeq) hypothetical protein	UDP-3-O-acyl N-acetylglycosamine deacetylase	--	Cell wall/membrane/envelope biogenesis	hypothetical protein PHYPA_003875 [Physcomitrella patens]	Probable UDP-3-O-acyl-N-acetylglucosamine deacetylase 5, mitochondrial OS=Arabidopsis thaliana OX=3702 GN=LPXC5 PE=1 SV=2
TnS001002831g02	--	--	AMP-binding enzyme;; AMP-binding enzyme C-terminal domain	Lipid transport and metabolism	Lipid transport and metabolism;; Secondary metabolites biosynthesis, transport and catabolism	AMP-dependent synthetase/ligase [Macleaya cordata]	Probable acyl-activating enzyme 2 OS=Arabidopsis thaliana OX=3702 GN=AAE2 PE=2 SV=1
TnS000325439g09	Biological Process: protein ubiquitination (GO:0016567);;	--	--	Posttranslational modification, protein turnover, chaperones	--	hypothetical protein W97_04638 [Coniosporium apollinis CBS 100218]	--
TnS000292581g01	Cellular Component: cell wall (GO:0005618);; Cellular Component: cytosol (GO:0005829);; Cellular Component: plasma membrane (GO:0005886);; Biological Process: protein folding (GO:0006457);; Biological Process: response to heat (GO:0009408);; Cellular Component: chloroplast (GO:0009507);; Biological Process: response to virus (GO:0009615);;	K03283|8.5582e-13|obr:107305215|K03283 heat shock 70kDa protein 1/8 | (RefSeq) heat shock cognate 70 kDa protein-like	Hsp70 protein	Posttranslational modification, protein turnover, chaperones	--	70 kDa heat shock protein, partial [Leucocryptos marina]	Heat shock 70 kDa protein 5 OS=Arabidopsis thaliana OX=3702 GN=HSP70-5 PE=2 SV=1
TnS000068501g04	Molecular Function: ATP binding (GO:0005524);; Biological Process: protein folding (GO:0006457);; Biological Process: response to stress (GO:0006950);; Molecular Function: unfolded protein binding (GO:0051082);;	K04079|2.37108e-34|cit:102616579|K04079 molecular chaperone HtpG | (RefSeq) heat shock protein 83-like	--	Posttranslational modification, protein turnover, chaperones	Posttranslational modification, protein turnover, chaperones	hypothetical protein CUMW_042330 [Citrus unshiu]	Heat shock protein 83 OS=Ipomoea nil OX=35883 GN=HSP83A PE=2 SV=1
TnS000246053g02	Biological Process: cellular process (GO:0009987);; Biological Process: single-organism developmental process (GO:0044767);; Biological Process: anatomical structure development (GO:0048856);;	K20294|1.73179e-17|vra:106779137|K20294 conserved oligomeric Golgi complex subunit 7 | (RefSeq) conserved oligomeric Golgi complex subunit 7	Golgi complex component 7 (COG7)	Function unknown	--	embryo yellow protein, partial [Ginkgo biloba]	--
TnS000861187g03	Cellular Component: Golgi apparatus (GO:0005794);; Biological Process: nucleobase-containing compound metabolic process (GO:0006139);; Molecular Function: UDP-glycosyltransferase activity (GO:0008194);; Cellular Component: membrane (GO:0016020);; Molecular Function: transferase activity, transferring hexosyl groups (GO:0016758);;	--	Glycosyl transferase family 8	Carbohydrate transport and metabolism	Cell wall/membrane/envelope biogenesis	unknown [Picea sitchensis]	Inositol phosphorylceramide glucuronosyltransferase 1 OS=Arabidopsis thaliana OX=3702 GN=IPUT1 PE=1 SV=1
TnS000295711g01	--	--	--	--	--	hypothetical protein ARALYDRAFT_479889 [Arabidopsis lyrata subsp. lyrata]	--
ONT.7537	--	--	Protein tyrosine kinase;; Protein kinase domain	--	Signal transduction mechanisms	hypothetical protein Csa_3G731810 [Cucumis sativus]	Receptor-like protein kinase 5 OS=Arabidopsis thaliana OX=3702 GN=RLK5 PE=1 SV=1
TnS000373995g04	Molecular Function: 3-chloroallyl aldehyde dehydrogenase activity (GO:0004028);; Molecular Function: aldehyde dehydrogenase (NAD) activity (GO:0004029);; Biological Process: single-organism metabolic process (GO:0044710);;	K00128|8.71186e-173|ppp:PHYPADRAFT_233087|K00128 aldehyde dehydrogenase (NAD+) [EC:1.2.1.3] | (RefSeq) ALDH3A; variable substrate	Aldehyde dehydrogenase family	Energy production and conversion	Energy production and conversion	unknown [Picea sitchensis]	Aldehyde dehydrogenase family 3 member H1 OS=Arabidopsis thaliana OX=3702 GN=ALDH3H1 PE=1 SV=2
TnS000657013g02	--	--	--	--	--	unknown [Picea sitchensis]	--
TnS001008471g02	Molecular Function: protein serine/threonine kinase activity (GO:0004674);; Molecular Function: ATP binding (GO:0005524);; Biological Process: protein phosphorylation (GO:0006468);; Biological Process: signal transduction (GO:0007165);; Biological Process: response to abscisic acid (GO:0009737);; Cellular Component: integral component of membrane (GO:0016021);;	--	Protein kinase domain;; Protein tyrosine kinase	Signal transduction mechanisms	Signal transduction mechanisms	hypothetical protein 0_5117_01, partial [Pinus taeda]	CBL-interacting protein kinase 2 OS=Oryza sativa subsp. japonica OX=39947 GN=CIPK2 PE=2 SV=1
TnS000095137g14	Molecular Function: carbamoyl-phosphate synthase (glutamine-hydrolyzing) activity (GO:0004088);;	--	Lateral organ boundaries (LOB) domain	--	--	LOB domain-containing protein 4 [Jatropha curcas]	LOB domain-containing protein 4 OS=Arabidopsis thaliana OX=3702 GN=LBD4 PE=1 SV=1
TnS000149975g04	Biological Process: cellular process (GO:0009987);; Biological Process: macromolecule metabolic process (GO:0043170);; Cellular Component: intracellular part (GO:0044424);; Biological Process: single-organism process (GO:0044699);; Biological Process: negative regulation of biological process (GO:0048519);;	K13175|1.65753e-118|tcc:TCM_037622|K13175 THO complex subunit 6 | (RefSeq) DWD hypersensitive to ABA 1	WD domain, G-beta repeat	General function prediction only	General function prediction only	unknown [Picea sitchensis]	THO complex subunit 6 OS=Arabidopsis thaliana OX=3702 GN=THO6 PE=1 SV=1
TnS000056991g04	Molecular Function: anaphase-promoting complex binding (GO:0010997);; Biological Process: regulation of catalytic activity (GO:0050790);; Biological Process: cell division (GO:0051301);; Molecular Function: ubiquitin-protein transferase activator activity (GO:0097027);;	K03363|0|csv:101208421|K03363 cell division cycle 20, cofactor of APC complex | (RefSeq) cell division cycle 20.2, cofactor of APC complex-like	WD domain, G-beta repeat;; Anaphase-promoting complex subunit 4 WD40 domain;; Eukaryotic translation initiation factor eIF2A	Cell cycle control, cell division, chromosome partitioning;; Posttranslational modification, protein turnover, chaperones	General function prediction only	cell division cycle 20.2, cofactor of APC complex-like [Cucurbita pepo subsp. pepo]	Cell division cycle 20.1, cofactor of APC complex OS=Arabidopsis thaliana OX=3702 GN=CDC20-1 PE=1 SV=1
TnS000048517g01	--	K14861|0|atr:18448051|K14861 nucleolar pre-ribosomal-associated protein 1 | (RefSeq) uncharacterized LOC18448051	Ribosome 60S biogenesis N-terminal;; Nucleolar pre-ribosomal-associated protein 1	Function unknown	--	uncharacterized protein LOC18448051 isoform X1 [Amborella trichopoda]	--
TnS000982219g08	--	--	--	Inorganic ion transport and metabolism;; Signal transduction mechanisms	--	potassium channel AKT1-like [Helianthus annuus]	Probable potassium channel AKT5 OS=Arabidopsis thaliana OX=3702 GN=AKT5 PE=2 SV=2
TnS000555109g02	--	--	Mechanosensitive ion channel	Cell wall/membrane/envelope biogenesis	--	mechanosensitive ion channel protein 10 [Amborella trichopoda]	Mechanosensitive ion channel protein 10 OS=Arabidopsis thaliana OX=3702 GN=MSL10 PE=1 SV=1
TnS000313131g01	Molecular Function: monooxygenase activity (GO:0004497);; Molecular Function: iron ion binding (GO:0005506);; Biological Process: fatty acid biosynthetic process (GO:0006633);; Cellular Component: integral component of membrane (GO:0016021);; Biological Process: oxidation-reduction process (GO:0055114);;	K14423|1.32642e-156|nnu:104611828|K14423 4,4-dimethyl-9beta,19-cyclopropylsterol-4alpha-methyl oxidase [EC:1.14.13.72] | (RefSeq) methylsterol monooxygenase 1-1-like	Fatty acid hydroxylase superfamily	Lipid transport and metabolism	Lipid transport and metabolism	hypothetical protein AQUCO_01300608v1 [Aquilegia coerulea]	Methylsterol monooxygenase 1-1 OS=Arabidopsis thaliana OX=3702 GN=SMO1-1 PE=1 SV=1
TnS000700681g05	Molecular Function: catalytic activity (GO:0003824);;	--	GDSL-like Lipase/Acylhydrolase	--	Lipid transport and metabolism;; General function prediction only	PREDICTED: GDSL esterase/lipase At1g71250 [Ziziphus jujuba]	GDSL esterase/lipase At5g08460 OS=Arabidopsis thaliana OX=3702 GN=At5g08460 PE=2 SV=1
TnS000500315g01	Molecular Function: nucleotide binding (GO:0000166);; Molecular Function: protein kinase activity (GO:0004672);; Biological Process: phosphorylation (GO:0016310);;	K04733|1.92959e-53|nnu:104589200|K04733 interleukin-1 receptor-associated kinase 4 [EC:2.7.11.1] | (RefSeq) serine/threonine-protein kinase At5g01020	Protein tyrosine kinase;; Protein kinase domain	Signal transduction mechanisms		PREDICTED: serine/threonine-protein kinase At5g01020 isoform X2 [Nelumbo nucifera]	Probable serine/threonine-protein kinase PBL8 OS=Arabidopsis thaliana OX=3702 GN=PBL8 PE=1 SV=1
TnS000996777g12	--	K18172|3.33697e-37|aip:107631404|K18172 COX assembly mitochondrial protein 2 | (RefSeq) COX assembly mitochondrial protein 2 homolog	Cytochrome c oxidase biogenesis protein Cmc1 like	Function unknown	--	COX assembly mitochondrial protein 2 homolog [Helianthus annuus]	--
TnS000864363g01	--	--	--	--	--	PREDICTED: uncharacterized protein LOC104612634 [Nelumbo nucifera]	--
TnS000738653g01	--	--	RNA recognition motif. (a.k.a. RRM, RBD, or RNP domain)	--	--	uncharacterized protein LOC105168217 [Sesamum indicum]	--
TnS000770077g03	Molecular Function: inorganic phosphate transmembrane transporter activity (GO:0005315);; Cellular Component: plastid (GO:0009536);; Cellular Component: integral component of membrane (GO:0016021);; Biological Process: anion transmembrane transport (GO:0098656);;	--	Major Facilitator Superfamily	Carbohydrate transport and metabolism	Carbohydrate transport and metabolism	PREDICTED: probable anion transporter 3, chloroplastic [Nelumbo nucifera]	Probable anion transporter 3, chloroplastic OS=Arabidopsis thaliana OX=3702 GN=ANTR3 PE=2 SV=2
TnS000682749g01	Cellular Component: plasma membrane (GO:0005886);; Biological Process: transport (GO:0006810);; Molecular Function: transmembrane transporter activity (GO:0022857);;	--	EamA-like transporter family	--	--	unknown [Picea sitchensis]	WAT1-related protein At5g07050 OS=Arabidopsis thaliana OX=3702 GN=At5g07050 PE=2 SV=1
TnS000485451g04	Molecular Function: nucleotide binding (GO:0000166);;	K00791|6.0688e-161|nnu:104613085|K00791 tRNA dimethylallyltransferase [EC:2.5.1.75] | (RefSeq) tRNA dimethylallyltransferase 9	IPP transferase;; Isopentenyl transferase	Translation, ribosomal structure and biogenesis	Translation, ribosomal structure and biogenesis	PREDICTED: tRNA dimethylallyltransferase 9 [Juglans regia]	tRNA dimethylallyltransferase 9 OS=Arabidopsis thaliana OX=3702 GN=IPT9 PE=2 SV=1
TnS000728889g03	Cellular Component: cytoplasm (GO:0005737);;	K06287|8.8765e-81|atr:18445811|K06287 septum formation protein | (RefSeq) maf-like protein DDB_G0281937	Maf-like protein	Cell cycle control, cell division, chromosome partitioning	Secondary metabolites biosynthesis, transport and catabolism	unknown [Picea sitchensis]	--
TnS000915453g02	--	--	Domain of unknown function (DUF296)	--	--	AT-hook motif nuclear-localized protein 20 [Amborella trichopoda]	AT-hook motif nuclear-localized protein 20 OS=Arabidopsis thaliana OX=3702 GN=AHL20 PE=2 SV=1
TnS000492679g01	Molecular Function: nucleic acid binding (GO:0003676);; Biological Process: DNA recombination (GO:0006310);; Molecular Function: ATP-dependent helicase activity (GO:0008026);; Molecular Function: 3'-5' DNA helicase activity (GO:0043138);; Cellular Component: intracellular organelle (GO:0043229);;	K10901|1.19286e-24|tcc:TCM_000111|K10901 bloom syndrome protein [EC:3.6.4.12] | (RefSeq) DEAD/DEAH box RNA helicase family protein	--	Replication, recombination and repair	--	hypothetical protein COLO4_22511 [Corchorus olitorius]	ATP-dependent DNA helicase Q-like 3 OS=Arabidopsis thaliana OX=3702 GN=RECQL3 PE=1 SV=1
TnS000658577g01	--	K12486|4.22012e-14|mus:103999240|K12486 stromal membrane-associated protein | (RefSeq) ADP-ribosylation factor GTPase-activating protein AGD12 isoform X1	C2 domain	General function prediction only	--	PREDICTED: ADP-ribosylation factor GTPase-activating protein AGD12 isoform X2 [Musa acuminata subsp. malaccensis]	Protein C2-DOMAIN ABA-RELATED 11 OS=Arabidopsis thaliana OX=3702 GN=CAR11 PE=1 SV=1
TnS001022677g01	Cellular Component: membrane (GO:0016020);; Molecular Function: oxidoreductase activity, acting on paired donors, with incorporation or reduction of molecular oxygen, NAD(P)H as one donor, and incorporation of one atom of oxygen (GO:0016709);; Biological Process: single-organism metabolic process (GO:0044710);;	--	Cytochrome P450	Secondary metabolites biosynthesis, transport and catabolism	Secondary metabolites biosynthesis, transport and catabolism;; Defense mechanisms	PREDICTED: LOW QUALITY PROTEIN: geraniol 8-hydroxylase [Ricinus communis]	Ferruginol synthase OS=Salvia miltiorrhiza OX=226208 GN=CYP76AH1 PE=1 SV=1
TnS000847253g15	--	--	NB-ARC domain	--	--	hypothetical protein CICLE_v10023922mg [Citrus clementina]	Disease resistance-like protein DSC1 OS=Arabidopsis thaliana OX=3702 GN=DSC1 PE=1 SV=1
TnS000871525g04	Cellular Component: mitochondrion (GO:0005739);;	--	Carbohydrate esterase, sialic acid-specific acetylesterase	--	--	H0117D06-OSIGBa0088B06.7 [Oryza sativa]	Probable carbohydrate esterase At4g34215 OS=Arabidopsis thaliana OX=3702 GN=At4g34215 PE=1 SV=2
TnS001029199g07	--	K11407|0|fve:101311870|K11407 histone deacetylase 6 [EC:3.5.1.98] | (RefSeq) histone deacetylase 15	Histone deacetylase domain	Chromatin structure and dynamics	Chromatin structure and dynamics;; Secondary metabolites biosynthesis, transport and catabolism	PREDICTED: histone deacetylase 15-like [Pyrus x bretschneideri]	Histone deacetylase 15 OS=Arabidopsis thaliana OX=3702 GN=HDA15 PE=2 SV=2
TnS000121369g01	--	K04733|5.06952e-07|pda:103716187|K04733 interleukin-1 receptor-associated kinase 4 [EC:2.7.11.1] | (RefSeq) putative serine/threonine-protein kinase	--	--	--	--	--
TnS000194937g02	Biological Process: amino acid transmembrane transport (GO:0003333);; Molecular Function: transmembrane receptor protein serine/threonine kinase activity (GO:0004675);; Cellular Component: extracellular region (GO:0005576);; Cellular Component: plasma membrane (GO:0005886);; Biological Process: protein phosphorylation (GO:0006468);; Biological Process: cell surface receptor signaling pathway (GO:…	--	Protein kinase domain;; Protein tyrosine kinase	Signal transduction mechanisms	Cell wall/membrane/envelope biogenesis	predicted protein [Physcomitrella patens]	Protein STRUBBELIG-RECEPTOR FAMILY 8 OS=Arabidopsis thaliana OX=3702 GN=SRF8 PE=2 SV=1
TnS000703273g20	Molecular Function: ATP binding (GO:0005524);; Biological Process: transport (GO:0006810);; Cellular Component: integral component of membrane (GO:0016021);; Molecular Function: ATPase activity (GO:0016887);;	--	ABC-2 type transporter;; ABC transporter;; Plant PDR ABC transporter associated;; ABC-transporter extracellular N-terminal;; AAA domain, putative AbiEii toxin, Type IV TA system;; ATPase family associated with various cellular activities (AAA)	Secondary metabolites biosynthesis, transport and catabolism	Defense mechanisms	PREDICTED: pleiotropic drug resistance protein 1-like [Nelumbo nucifera]	ABC transporter G family member 35 OS=Oryza sativa subsp. japonica OX=39947 GN=ABCG35 PE=3 SV=1
TnS001037227g01	Biological Process: nucleobase-containing compound metabolic process (GO:0006139);; Biological Process: phosphorylation (GO:0016310);; Molecular Function: phosphotransferase activity, phosphate group as acceptor (GO:0016776);; Molecular Function: nucleobase-containing compound kinase activity (GO:0019205);;	K00939|4.04887e-77|cmo:103489725|K00939 adenylate kinase [EC:2.7.4.3] | (RefSeq) adenylate kinase 1, chloroplastic	Adenylate kinase;; AAA domain	Nucleotide transport and metabolism	Nucleotide transport and metabolism	probable adenylate kinase 6, chloroplastic [Ananas comosus]	Probable adenylate kinase 1, chloroplastic OS=Oryza sativa subsp. japonica OX=39947 GN=Os03g0130400 PE=2 SV=1
TnS000435351g03	--	K19985|0|aip:107645646|K19985 exocyst complex component 6 | (RefSeq) exocyst complex component SEC15B	Exocyst complex subunit Sec15-like	Intracellular trafficking, secretion, and vesicular transport	--	exocyst complex component SEC15B-like [Durio zibethinus]	Exocyst complex component SEC15B OS=Arabidopsis thaliana OX=3702 GN=SEC15B PE=1 SV=1
ONT.2977	Biological Process: cellular protein modification process (GO:0006464);; Biological Process: aging (GO:0007568);; Biological Process: response to salicylic acid (GO:0009751);; Cellular Component: intracellular part (GO:0044424);;	K08770|2.21904e-112|pmum:103342502|K08770 ubiquitin C | (RefSeq) polyubiquitin	Ubiquitin family;; Ubiquitin-2 like Rad60 SUMO-like;; Ubiquitin family;; Ubiquitin-2 like Rad60 SUMO-like	Posttranslational modification, protein turnover, chaperones;; General function prediction only	Posttranslational modification, protein turnover, chaperones	hypothetical protein AQUCO_04700001v1 [Aquilegia coerulea]	Polyubiquitin 10 OS=Arabidopsis thaliana OX=3702 GN=UBQ10 PE=2 SV=2
TnS000445185g04	Molecular Function: DNA binding (GO:0003677);;	K09419|6.43154e-74|atr:18443804|K09419 heat shock transcription factor, other eukaryote | (RefSeq) heat stress transcription factor A-1	HSF-type DNA-binding	Transcription	--	hypothetical protein AMTR_s00048p00075850 [Amborella trichopoda]	Heat stress transcription factor A-1 OS=Oryza sativa subsp. japonica OX=39947 GN=HSFA1 PE=2 SV=1
TnS000971347g01	Cellular Component: membrane (GO:0016020);;	K14638|5.41231e-10|pda:103720261|K14638 solute carrier family 15 (peptide/histidine transporter), member 3/4 | (RefSeq) protein NRT1/ PTR FAMILY 7.2	--	Amino acid transport and metabolism	--	Nitrate transporter 1.5 [Apostasia shenzhenica]	Protein NRT1/ PTR FAMILY 7.3 OS=Arabidopsis thaliana OX=3702 GN=NPF7.3 PE=1 SV=2
TnS000289977g01	Molecular Function: FMN binding (GO:0010181);; Molecular Function: oxidoreductase activity (GO:0016491);; Biological Process: negative regulation of transcription, DNA-templated (GO:0045892);; Biological Process: oxidation-reduction process (GO:0055114);;	K03809|9.5301e-39|cit:102619203|K03809 NAD(P)H dehydrogenase (quinone) [EC:1.6.5.2] | (RefSeq) probable NAD(P)H dehydrogenase (quinone) FQR1-like 1	--	General function prediction only	Energy production and conversion	hypothetical protein CICLE_v10009497mg [Citrus clementina]	NAD(P)H dehydrogenase (quinone) FQR1 OS=Arabidopsis thaliana OX=3702 GN=FQR1 PE=1 SV=1
TnS000845095g12	--	--	--	--	--	unknown [Picea sitchensis]	--
ONT.5058	Cellular Component: extracellular region (GO:0005576);; Cellular Component: membrane (GO:0016020);; Biological Process: killing of cells of other organism (GO:0031640);; Biological Process: defense response to Gram-negative bacterium (GO:0050829);; Biological Process: defense response to fungus (GO:0050832);;	--	Gamma-thionin family	--	--	defensin 4 [Pinus sylvestris]	Defensin-1 OS=Pinus sylvestris OX=3349 GN=Def1 PE=1 SV=1
TnS000249451g03	Molecular Function: uridine kinase activity (GO:0004849);; Molecular Function: ATP binding (GO:0005524);; Biological Process: UMP biosynthetic process (GO:0006222);; Cellular Component: integral component of membrane (GO:0016021);; Biological Process: phosphorylation (GO:0016310);;	--	Phosphoribulokinase / Uridine kinase family;; CYTH domain	Signal transduction mechanisms;; Cytoskeleton	Nucleotide transport and metabolism	uridine-cytidine kinase C isoform X1 [Morus notabilis]	Uridine kinase-like protein 1, chloroplastic OS=Arabidopsis thaliana OX=3702 GN=UKL1 PE=1 SV=1
TnS000719089g23	Molecular Function: RNA binding (GO:0003723);;	K14327|0|nnu:104594732|K14327 regulator of nonsense transcripts 2 | (RefSeq) regulator of nonsense transcripts UPF2	MIF4G domain;; Up-frameshift suppressor 2	RNA processing and modification	--	PREDICTED: regulator of nonsense transcripts UPF2 isoform X1 [Nelumbo nucifera]	Regulator of nonsense transcripts UPF2 OS=Arabidopsis thaliana OX=3702 GN=UPF2 PE=2 SV=1
TnS000969219g03	--	--	--	--	--	unknown [Picea sitchensis]	--
TnS000675655g03	Cellular Component: integral component of membrane (GO:0016021);;	--	Uncharacterised protein family (UPF0183)	Function unknown	--	unknown [Picea sitchensis]	UPF0183 protein At3g51130 OS=Arabidopsis thaliana OX=3702 GN=At3g51130 PE=2 SV=2
TnS000292945g04	--	--	PPR repeat;; PPR repeat family;; PPR repeat;; Pentatricopeptide repeat domain;; Pentacotripeptide-repeat region of PRORP	General function prediction only	--	unknown [Picea sitchensis]	Pentatricopeptide repeat-containing protein At4g02750 OS=Arabidopsis thaliana OX=3702 GN=PCMP-H24 PE=3 SV=1
TnS000468647g07	--	K03549|3.92048e-06|smo:SELMODRAFT_174236|K03549 KUP system potassium uptake protein | (RefSeq) hypothetical protein	--	--	--	--	Potassium transporter 26 OS=Oryza sativa subsp. japonica OX=39947 GN=HAK26 PE=2 SV=1
TnS000123391g03	--	--	--	--	--	uncharacterized protein LOC111408890 [Olea europaea var. sylvestris]	--
TnS000287435g12	Molecular Function: hydrolase activity, hydrolyzing O-glycosyl compounds (GO:0004553);; Cellular Component: cell wall (GO:0005618);; Biological Process: xyloglucan metabolic process (GO:0010411);; Molecular Function: xyloglucan:xyloglucosyl transferase activity (GO:0016762);; Biological Process: cell wall biogenesis (GO:0042546);; Cellular Component: apoplast (GO:0048046);; Biological Process: ce…	K08235|1.59052e-115|atr:18438078|K08235 xyloglucan:xyloglucosyl transferase [EC:2.4.1.207] | (RefSeq) probable xyloglucan endotransglucosylase/hydrolase protein 32	Glycosyl hydrolases family 16;; Xyloglucan endo-transglycosylase (XET) C-terminus	--	Carbohydrate transport and metabolism	unknown [Picea sitchensis]	Probable xyloglucan endotransglucosylase/hydrolase protein 32 OS=Arabidopsis thaliana OX=3702 GN=XTH32 PE=2 SV=1
TnS000678817g04	--	--	--	--	--	unnamed protein product [Coffea canephora]	--
TnS000163883g01	--	K17412|1.12028e-20|atr:18437780|K17412 small subunit ribosomal protein S34 | (RefSeq) uncharacterized LOC18437780	Mitochondrial 28S ribosomal protein S34	--	--	unknown [Picea sitchensis]	--
TnS000895181g13	--	K01188|0|atr:18445359|K01188 beta-glucosidase [EC:3.2.1.21] | (RefSeq) beta-glucosidase 22	Glycosyl hydrolase family 1	Carbohydrate transport and metabolism	Carbohydrate transport and metabolism	beta-glucosidase 22 isoform X2 [Amborella trichopoda]	Beta-glucosidase 22 OS=Oryza sativa subsp. japonica OX=39947 GN=BGLU22 PE=2 SV=1
TnS000383261g01	Cellular Component: membrane (GO:0016020);;	K17991|4.06828e-37|zma:100382264|K17991 peroxygenase [EC:1.11.2.3] | (RefSeq) pco064372; uncharacterized LOC100382264	Caleosin related protein	--	Signal transduction mechanisms	probable peroxygenase 3 [Asparagus officinalis]	Peroxygenase 1 OS=Arabidopsis thaliana OX=3702 GN=PXG1 PE=1 SV=1
TnS000020385g03	Molecular Function: RNA polymerase II transcription cofactor activity (GO:0001104);; Molecular Function: transcription coactivator activity (GO:0003713);; Biological Process: regulation of transcription from RNA polymerase II promoter (GO:0006357);; Cellular Component: mediator complex (GO:0016592);; Cellular Component: core mediator complex (GO:0070847);;	K15153|1.1732e-15|pvu:PHAVU_007G063000g|K15153 mediator of RNA polymerase II transcription subunit 31 | (RefSeq) hypothetical protein	--	Transcription;; Replication, recombination and repair	--	mediator of RNA polymerase II transcription subunit 31-like protein, partial [Trifolium pratense]	Mediator of RNA polymerase II transcription subunit 31 OS=Arabidopsis thaliana OX=3702 GN=MED31 PE=1 SV=1
TnS000849085g03	Molecular Function: 3'-5'-exoribonuclease activity (GO:0000175);; Biological Process: nuclear-transcribed mRNA catabolic process, deadenylation-dependent decay (GO:0000288);; Molecular Function: nucleic acid binding (GO:0003676);; Biological Process: transcription, DNA-templated (GO:0006351);; Biological Process: RNA modification (GO:0009451);; Cellular Component: CCR4-NOT complex (GO:0030014);;	K12581|9.08118e-98|sbi:SORBI_02g024730|K12581 CCR4-NOT transcription complex subunit 7/8 | (RefSeq) SORBIDRAFT_02g024730, Sb02g024730; hypothetical protein	CAF1 family ribonuclease	RNA processing and modification	--	probable CCR4-associated factor 1 homolog 7 [Aegilops tauschii subsp. tauschii]	Probable CCR4-associated factor 1 homolog 7 OS=Arabidopsis thaliana OX=3702 GN=CAF1-7 PE=2 SV=2
TnS001032839g03	Cellular Component: endoplasmic reticulum-Golgi intermediate compartment (GO:0005793);; Cellular Component: plasma membrane (GO:0005886);; Biological Process: UDP-glucose transport (GO:0015786);;	--	--	Function unknown	--	PREDICTED: probable sugar phosphate/phosphate translocator At1g06470 [Citrus sinensis]	Probable sugar phosphate/phosphate translocator At1g06470 OS=Arabidopsis thaliana OX=3702 GN=At1g06470 PE=2 SV=1
TnS000181483g17	--	--	Arabidopsis broad-spectrum mildew resistance protein RPW8;; NB-ARC domain	--	--	unknown [Picea sitchensis]	--
TnS000038643g02	--	K12855|3.2934e-31|cmo:103498810|K12855 pre-mRNA-processing factor 6 | (RefSeq) protein STABILIZED1	--	RNA processing and modification	--	Ubiquitin domain [Macleaya cordata]	Protein STABILIZED1 OS=Arabidopsis thaliana OX=3702 GN=STA1 PE=1 SV=1
TnS000782229g02	--	K04120|5.48311e-13|cit:102623063|K04120 ent-copalyl diphosphate synthase [EC:5.5.1.13] | (RefSeq) ent-copalyl diphosphate synthase, chloroplastic-like	Terpene synthase, N-terminal domain	--	--	alpha pinene synthase [Chamaecyparis formosensis]	Gamma-humulene synthase OS=Abies grandis OX=46611 GN=ag5 PE=1 SV=1
TnS000823479g05	--	--	PPR repeat;; PPR repeat family;; PPR repeat;; Pentatricopeptide repeat domain;; Pentacotripeptide-repeat region of PRORP;; Tetratricopeptide repeat;; Tetratricopeptide repeat;; Mitochondrial ATPase expression	General function prediction only	--	unknown [Picea sitchensis]	Pentatricopeptide repeat-containing protein At2g13600 OS=Arabidopsis thaliana OX=3702 GN=PCMP-E76 PE=3 SV=1
TnS000000333g09	--	--	Tetratricopeptide repeat;; Tetratricopeptide repeat;; Tetratricopeptide repeat;; Tetratricopeptide repeat;; Tetratricopeptide repeat;; Tetratricopeptide repeat;; Tetratricopeptide repeat;; Tetratricopeptide repeat;; Tetratricopeptide repeat-like domain;; TPR repeat;; 26S proteasome subunit RPN7;; Soluble NSF attachment protein, SNAP;; Tetratricopeptide repeat	Cytoskeleton	Cell motility;; Extracellular structures	unknown [Picea sitchensis]	Protein KINESIN LIGHT CHAIN-RELATED 1 OS=Arabidopsis thaliana OX=3702 GN=KLCR1 PE=1 SV=1
TnS000045303g01	--	--	--	--	--	hypothetical protein AMTR_s00100p00068910 [Amborella trichopoda]	--
TnS001035181g01	Molecular Function: iron ion binding (GO:0005506);; Molecular Function: dioxygenase activity (GO:0051213);; Biological Process: oxidation-reduction process (GO:0055114);;	--	non-haem dioxygenase in morphine synthesis N-terminal;; 2OG-Fe(II) oxygenase superfamily	Secondary metabolites biosynthesis, transport and catabolism;; General function prediction only	Secondary metabolites biosynthesis, transport and catabolism	unknown [Picea sitchensis]	Probable 2-oxoglutarate-dependent dioxygenase At3g50210 OS=Arabidopsis thaliana OX=3702 GN=At3g50210 PE=2 SV=1
TnS000383681g02	--	--	Glycerophosphoryl diester phosphodiesterase family	Energy production and conversion	Function unknown	putative Glycerophosphoryl diester phosphodiesterase [Zostera marina]	Glycerophosphodiester phosphodiesterase GDPDL4 OS=Arabidopsis thaliana OX=3702 GN=GDPDL4 PE=1 SV=1
TnS000226557g01	Molecular Function: ATP binding (GO:0005524);; Cellular Component: integral component of membrane (GO:0016021);; Molecular Function: ATPase activity, coupled to transmembrane movement of substances (GO:0042626);; Biological Process: transmembrane transport (GO:0055085);;	--	ABC transporter	Secondary metabolites biosynthesis, transport and catabolism	Defense mechanisms	ABC transporter C family member 14-like [Cucurbita maxima]	ABC transporter C family member 8 OS=Arabidopsis thaliana OX=3702 GN=ABCC8 PE=2 SV=3
TnS000498063g15	--	K13449|2.08141e-26|pda:103712272|K13449 pathogenesis-related protein 1 | (RefSeq) pathogenesis-related protein PRB1-3-like	Cysteine-rich secretory protein family	Function unknown	Function unknown	hypothetical protein F511_45966, partial [Dorcoceras hygrometricum]	Pathogenesis-related protein 1A OS=Nicotiana tabacum OX=4097 PE=1 SV=1
TnS000289077g05	--	--	--	--	--	hypothetical protein M569_09558, partial [Genlisea aurea]	Fasciclin-like arabinogalactan protein 14 OS=Arabidopsis thaliana OX=3702 GN=FLA14 PE=2 SV=1
TnS000304021g11	Molecular Function: binding (GO:0005488);; Biological Process: cellular process (GO:0009987);; Cellular Component: cell periphery (GO:0071944);;	K03283|1.33341e-35|cvr:CHLNCDRAFT_56032|K03283 heat shock 70kDa protein 1/8 | (RefSeq) heat shock protein 70	Hsp70 protein	Posttranslational modification, protein turnover, chaperones	Posttranslational modification, protein turnover, chaperones	heat shock protein 70 [Chlorella variabilis]	Heat shock 70 kDa protein OS=Pyrenomonas salina OX=3034 GN=HSP70 PE=3 SV=1
TnS000839127g02	Biological Process: carbohydrate metabolic process (GO:0005975);; Cellular Component: chloroplast (GO:0009507);; Molecular Function: kinase activity (GO:0016301);; Biological Process: phosphorylation (GO:0016310);; Molecular Function: phosphotransferase activity, alcohol group as acceptor (GO:0016773);;	--	FGGY family of carbohydrate kinases, C-terminal domain;; FGGY family of carbohydrate kinases, N-terminal domain	Carbohydrate transport and metabolism	Carbohydrate transport and metabolism	unknown [Picea sitchensis]	--
TnS000246053g09	Molecular Function: protein kinase activity (GO:0004672);; Cellular Component: mitochondrion (GO:0005739);; Cellular Component: membrane (GO:0016020);;	--	Protein tyrosine kinase	--	--	PREDICTED: probable LRR receptor-like serine/threonine-protein kinase At1g56130 [Oryza brachyantha]	Cold-responsive protein kinase 1 OS=Arabidopsis thaliana OX=3702 GN=CRPK1 PE=1 SV=1
TnS000669375g02	--	--	Ribosomal protein S21	--	--	uncharacterized protein LOC105166362 [Sesamum indicum]	--
TnS000468647g04	Biological Process: intracellular protein transport (GO:0006886);; Molecular Function: protein transporter activity (GO:0008565);; Biological Process: vesicle-mediated transport (GO:0016192);; Cellular Component: clathrin adaptor complex (GO:0030131);;	K11824|0|atr:18441470|K11824 AP-2 complex subunit alpha | (RefSeq) AP-2 complex subunit alpha-1	Adaptin N terminal region;; Alpha adaptin AP2, C-terminal domain;; Adaptin C-terminal domain;; non-SMC mitotic condensation complex subunit 1	Intracellular trafficking, secretion, and vesicular transport	--	AP-2 complex subunit alpha-1 [Amborella trichopoda]	AP-2 complex subunit alpha-1 OS=Arabidopsis thaliana OX=3702 GN=ALPHA-ADR PE=1 SV=1
TnS000896003g03	Biological Process: amino acid transmembrane transport (GO:0003333);; Cellular Component: integral component of plasma membrane (GO:0005887);; Molecular Function: L-amino acid transmembrane transporter activity (GO:0015179);; Molecular Function: polyamine transmembrane transporter activity (GO:0015203);; Molecular Function: antiporter activity (GO:0015297);; Biological Process: polyamine transmem…	--	--	Amino acid transport and metabolism	--	PREDICTED: probable polyamine transporter At1g31830 [Ipomoea nil]	Polyamine transporter RMV1 OS=Arabidopsis thaliana OX=3702 GN=RMV1 PE=1 SV=1
TnS000847253g02	--	--	--	--	--	hypothetical protein BVC80_9101g277 [Macleaya cordata]	--
TnS001031169g07	Cellular Component: THO complex (GO:0000347);; Molecular Function: DNA binding (GO:0003677);; Molecular Function: DNA helicase activity (GO:0003678);; Molecular Function: ATP binding (GO:0005524);; Cellular Component: cytosol (GO:0005829);; Biological Process: DNA replication initiation (GO:0006270);; Biological Process: DNA duplex unwinding (GO:0032508);; Cellular Component: MCM complex (GO:0042…	K02212|0|spen:107007820|K02212 DNA replication licensing factor MCM4 [EC:3.6.4.12] | (RefSeq) DNA replication licensing factor MCM4	MCM2/3/5 family;; MCM OB domain;; MCM N-terminal domain;; Magnesium chelatase, subunit ChlI;; AAA domain (dynein-related subfamily)	Replication, recombination and repair	Replication, recombination and repair	DNA replication licensing factor MCM4 [Amborella trichopoda]	DNA replication licensing factor MCM4 OS=Oryza sativa subsp. japonica OX=39947 GN=MCM4 PE=3 SV=2
TnS000558897g06	Cellular Component: membrane (GO:0016020);;	--	DUF218 domain	Function unknown	--	uncharacterized protein C57A10.07 [Quercus suber]	--
TnS000674913g01	Molecular Function: DNA binding (GO:0003677);; Cellular Component: nucleus (GO:0005634);; Biological Process: pollen sperm cell differentiation (GO:0048235);;	--	Myb-like DNA-binding domain;; Myb-like DNA-binding domain	Transcription	--	hypothetical protein SELMODRAFT_80215, partial [Selaginella moellendorffii]	Probable transcription factor MYB58 OS=Oryza sativa subsp. japonica OX=39947 GN=MYB58 PE=3 SV=1
TnS000680989g06	Molecular Function: transferase activity (GO:0016740);; Biological Process: methylation (GO:0032259);;	K11420|1.41479e-171|mus:103993760|K11420 euchromatic histone-lysine N-methyltransferase [EC:2.1.1.43] | (RefSeq) histone-lysine N-methyltransferase, H3 lysine-9 specific SUVH4-like	SAD/SRA domain;; SET domain;; Pre-SET motif	Chromatin structure and dynamics;; Transcription	Defense mechanisms	histone-lysine N-methyltransferase, H3 lysine-9 specific SUVH6-like [Phalaenopsis equestris]	Histone-lysine N-methyltransferase, H3 lysine-9 specific SUVH6 OS=Arabidopsis thaliana OX=3702 GN=SUVH6 PE=1 SV=2
TnS000129387g09	--	--	Potential Queuosine, Q, salvage protein family	--	--	hypothetical protein SOVF_124690 [Spinacia oleracea]	--
TnS000640815g07	--	--	PPR repeat family;; PPR repeat;; PPR repeat	General function prediction only	--	hypothetical protein CRG98_017123 [Punica granatum]	Pentatricopeptide repeat-containing protein At4g39530 OS=Arabidopsis thaliana OX=3702 GN=PCMP-E52 PE=3 SV=1
TnS000861503g16	--	--	--	--	--	unknown [Picea sitchensis]	--
ONT.3382	--	--	--	--	--	unknown [Picea sitchensis]	--
TnS000292523g01	--	--	NPH3 family	--	--	PREDICTED: BTB/POZ domain-containing protein At5g48130 [Nelumbo nucifera]	BTB/POZ domain-containing protein At5g48130 OS=Arabidopsis thaliana OX=3702 GN=At5g48130 PE=2 SV=1
TnS000031647g07	Molecular Function: monooxygenase activity (GO:0004497);; Molecular Function: oxidoreductase activity, acting on paired donors, with incorporation or reduction of molecular oxygen (GO:0016705);;	K00487|1.33007e-23|ppp:PHYPADRAFT_149501|K00487 trans-cinnamate 4-monooxygenase [EC:1.14.13.11] | (RefSeq) hypothetical protein	Cytochrome P450	Secondary metabolites biosynthesis, transport and catabolism	--	cinnamate 4-hydroxylase [Plagiochasma appendiculatum]	Trans-cinnamate 4-monooxygenase OS=Populus kitakamiensis OX=34292 GN=CYP73A16 PE=2 SV=1
TnS000663753g14	Molecular Function: kinase activity (GO:0016301);; Biological Process: phosphorylation (GO:0016310);;	--	Protein tyrosine kinase;; Protein kinase domain;; Ankyrin repeats (3 copies);; Ankyrin repeat;; Ankyrin repeats (many copies);; Ankyrin repeats (many copies);; Ankyrin repeat	Signal transduction mechanisms	Signal transduction mechanisms	serine/threonine-protein kinase STY17-like isoform X1 [Durio zibethinus]	Integrin-linked protein kinase 1 OS=Arabidopsis thaliana OX=3702 GN=ILK1 PE=1 SV=1
TnS000099047g02	--	--	Domain of unknown function (DUF4228)	--	--	BnaCnng10630D [Brassica napus]	--
TnS000901889g02	Molecular Function: nucleotide binding (GO:0000166);; Molecular Function: monooxygenase activity (GO:0004497);; Molecular Function: coenzyme binding (GO:0050662);; Biological Process: oxidation-reduction process (GO:0055114);;	K11816|5.4184e-169|egu:105048276|K11816 indole-3-pyruvate monooxygenase [EC:1.14.13.168] | (RefSeq) indole-3-pyruvate monooxygenase YUCCA2-like	Flavin-binding monooxygenase-like;; Pyridine nucleotide-disulphide oxidoreductase;; L-lysine 6-monooxygenase (NADPH-requiring);; Pyridine nucleotide-disulphide oxidoreductase;; NAD(P)-binding Rossmann-like domain;; Pyridine nucleotide-disulphide oxidoreductase;; FAD binding domain	Secondary metabolites biosynthesis, transport and catabolism	Inorganic ion transport and metabolism	PREDICTED: indole-3-pyruvate monooxygenase YUCCA2-like [Elaeis guineensis]	Probable indole-3-pyruvate monooxygenase YUCCA1 OS=Arabidopsis thaliana OX=3702 GN=YUC1 PE=1 SV=1
TnS000972757g02	Cellular Component: integral component of membrane (GO:0016021);;	--	Integral membrane protein DUF106	Function unknown	--	unknown [Picea sitchensis]	--
TnS000223657g02	Molecular Function: microtubule motor activity (GO:0003777);; Molecular Function: ATP binding (GO:0005524);; Cellular Component: microtubule associated complex (GO:0005875);; Biological Process: microtubule-based movement (GO:0007018);; Molecular Function: microtubule binding (GO:0008017);; Cellular Component: plastid (GO:0009536);;	K11498|3.87188e-92|dosa:Os04t0434600-00|K11498 centromeric protein E | (RAP-DB) Os04g0434600; Similar to OSIGBa0102D10.3 protein.	Kinesin motor domain;; Microtubule binding	Cytoskeleton	--	Centromere-associated protein E [Triticum urartu]	Kinesin-like protein KIN-7E, chloroplastic OS=Oryza sativa subsp. japonica OX=39947 GN=KIN7E PE=3 SV=2
TnS001003305g08	Molecular Function: metallopeptidase activity (GO:0008237);; Molecular Function: metal ion binding (GO:0046872);;	--	Matrixin;; Putative peptidoglycan binding domain	Posttranslational modification, protein turnover, chaperones;; Extracellular structures	Posttranslational modification, protein turnover, chaperones	matrix metalloproteinase [Pinus taeda]	Metalloendoproteinase 2-MMP OS=Arabidopsis thaliana OX=3702 GN=2MMP PE=1 SV=1
TnS000881329g04	Molecular Function: nucleotide binding (GO:0000166);; Molecular Function: copper ion binding (GO:0005507);; Cellular Component: integral component of membrane (GO:0016021);; Molecular Function: cation-transporting ATPase activity (GO:0019829);; Biological Process: metal ion transport (GO:0030001);; Biological Process: cation transmembrane transport (GO:0098655);;	K17686|0|adu:107479974|K17686 Cu+-exporting ATPase [EC:3.6.3.54] | (RefSeq) probable copper-transporting ATPase HMA5	E1-E2 ATPase;; haloacid dehalogenase-like hydrolase;; Heavy-metal-associated domain	Inorganic ion transport and metabolism	Inorganic ion transport and metabolism	probable copper-transporting ATPase HMA5 [Hevea brasiliensis]	Probable copper-transporting ATPase HMA5 OS=Arabidopsis thaliana OX=3702 GN=HMA5 PE=1 SV=2
TnS000891231g01	Molecular Function: transporter activity (GO:0005215);; Biological Process: transport (GO:0006810);; Cellular Component: integral component of membrane (GO:0016021);;	--	Purine nucleobase transmembrane transport;; EamA-like transporter family	--	--	unknown [Picea sitchensis]	Probable purine permease 10 OS=Arabidopsis thaliana OX=3702 GN=PUP10 PE=2 SV=2
TnS000408583g12	Cellular Component: integral component of membrane (GO:0016021);;	--	Glutaredoxin-like domain (DUF836)	--	Posttranslational modification, protein turnover, chaperones	hypothetical protein CRG98_041140 [Punica granatum]	--
TnS000309793g02	Molecular Function: transcription factor activity, sequence-specific DNA binding (GO:0003700);; Cellular Component: nucleus (GO:0005634);; Biological Process: regulation of transcription, DNA-templated (GO:0006355);; Molecular Function: protein dimerization activity (GO:0046983);; Biological Process: root development (GO:0048364);;	--	--	--	--	transcription factor LHW-like isoform X4 [Olea europaea var. sylvestris]	Transcription factor LHW OS=Arabidopsis thaliana OX=3702 GN=LHW PE=1 SV=1
TnS000377897g07	Molecular Function: cysteine-type endopeptidase activity (GO:0004197);; Biological Process: proteolysis (GO:0006508);; Biological Process: positive regulation of programmed cell death (GO:0043068);;	--	Caspase domain	Cell cycle control, cell division, chromosome partitioning;; Posttranslational modification, protein turnover, chaperones	--	PREDICTED: metacaspase-1 [Solanum lycopersicum]	Metacaspase-2 OS=Arabidopsis thaliana OX=3702 GN=AMC2 PE=1 SV=1
TnS000830477g04	Cellular Component: proteasome complex (GO:0000502);; Cellular Component: cytosol (GO:0005829);; Cellular Component: COP9 signalosome (GO:0008180);; Biological Process: protein deneddylation (GO:0010388);; Biological Process: positive regulation of G2/M transition of mitotic cell cycle (GO:0010971);;	K12178|0|nnu:104595740|K12178 COP9 signalosome complex subunit 4 | (RefSeq) COP9 signalosome complex subunit 4	PCI domain	Posttranslational modification, protein turnover, chaperones;; Signal transduction mechanisms	--	unknown [Picea sitchensis]	COP9 signalosome complex subunit 4 OS=Arabidopsis thaliana OX=3702 GN=CSN4 PE=1 SV=2
TnS000032655g01	--	--	GMC oxidoreductase;; GMC oxidoreductase	General function prediction only	Lipid transport and metabolism;; General function prediction only	putative oxidoreductase [Taxus baccata]	(R)-mandelonitrile lyase 3 OS=Prunus serotina OX=23207 GN=MDL3 PE=2 SV=1
TnS000029049g03	--	K12881|3.81127e-64|nnu:104607348|K12881 THO complex subunit 4 | (RefSeq) THO complex subunit 4D	RNA recognition motif. (a.k.a. RRM, RBD, or RNP domain);; C-terminal duplication domain of Friend of PRMT1	RNA processing and modification	Translation, ribosomal structure and biogenesis	unknown [Picea sitchensis]	THO complex subunit 4B OS=Arabidopsis thaliana OX=3702 GN=ALY2 PE=1 SV=1
TnS000918547g01	--	K14303|0|atr:18441603|K14303 nuclear pore complex protein Nup160 | (RefSeq) nuclear pore complex protein NUP160	Family of unknown function (DUF5311);; Nucleoporin Nup120/160	Nuclear structure;; Intracellular trafficking, secretion, and vesicular transport	--	nuclear pore complex protein NUP160 isoform X3 [Amborella trichopoda]	Nuclear pore complex protein NUP160 OS=Arabidopsis thaliana OX=3702 GN=NUP160 PE=1 SV=2
TnS000153957g02	Molecular Function: protein serine/threonine kinase activity (GO:0004674);; Molecular Function: ATP binding (GO:0005524);; Biological Process: protein phosphorylation (GO:0006468);;	K04733|6.0022e-71|nnu:104589200|K04733 interleukin-1 receptor-associated kinase 4 [EC:2.7.11.1] | (RefSeq) serine/threonine-protein kinase At5g01020	Protein tyrosine kinase;; Protein kinase domain	Signal transduction mechanisms		PREDICTED: serine/threonine-protein kinase At5g01020 isoform X1 [Nelumbo nucifera]	Probable serine/threonine-protein kinase PBL8 OS=Arabidopsis thaliana OX=3702 GN=PBL8 PE=1 SV=1
TnS000368797g02	Molecular Function: nucleotide binding (GO:0000166);; Biological Process: nuclear-transcribed mRNA catabolic process, nonsense-mediated decay (GO:0000184);; Biological Process: mRNA splicing, via spliceosome (GO:0000398);; Molecular Function: mRNA binding (GO:0003729);; Cellular Component: U2-type spliceosomal complex (GO:0005684);; Cellular Component: U2 snRNP (GO:0005686);; Cellular Component: …	K13093|2.74338e-52|atr:18448671|K13093 HIV Tat-specific factor 1 | (RefSeq) splicing factor U2AF-associated protein 2	RNA recognition motif. (a.k.a. RRM, RBD, or RNP domain)	Transcription	--	unknown [Picea sitchensis]	--
TnS000895889g04	--	--	Putative RNA methylase family UPF0020	--	Translation, ribosomal structure and biogenesis	unknown [Picea sitchensis]	--
TnS001025895g03	--	--	--	--	--	PREDICTED: uncharacterized protein LOC105041956 [Elaeis guineensis]	--
TnS000923485g01	Molecular Function: fumarate hydratase activity (GO:0004333);; Biological Process: tricarboxylic acid cycle (GO:0006099);; Biological Process: fumarate metabolic process (GO:0006106);; Cellular Component: tricarboxylic acid cycle enzyme complex (GO:0045239);;	K01679|0|sind:105163092|K01679 fumarate hydratase, class II [EC:4.2.1.2] | (RefSeq) fumarate hydratase 1, mitochondrial	Lyase;; Fumarase C C-terminus	Energy production and conversion	Energy production and conversion	unknown [Picea sitchensis]	Fumarate hydratase 1, mitochondrial OS=Arabidopsis thaliana OX=3702 GN=FUM1 PE=1 SV=2
TnS000991959g03	--	--	PPR repeat family;; Pentatricopeptide repeat domain;; PPR repeat;; PPR repeat;; Pentacotripeptide-repeat region of PRORP	General function prediction only	--	hypothetical protein SELMODRAFT_451140 [Selaginella moellendorffii]	Pentatricopeptide repeat-containing protein At5g66631 OS=Arabidopsis thaliana OX=3702 GN=At5g66631 PE=2 SV=1
TnS000731703g01	--	--	--	--	--	hypothetical protein GOBAR_AA39889 [Gossypium barbadense]	Uncharacterized protein ORF91 OS=Phalaenopsis aphrodite subsp. formosana OX=308872 PE=4 SV=1
TnS000047991g01	--	K05909|4.21509e-89|pda:103714375|K05909 laccase [EC:1.10.3.2] | (RefSeq) laccase-3	Multicopper oxidase;; Multicopper oxidase	Secondary metabolites biosynthesis, transport and catabolism	Cell cycle control, cell division, chromosome partitioning;; Inorganic ion transport and metabolism;; Cell wall/membrane/envelope biogenesis	laccase [Picea abies]	Laccase-3 OS=Oryza sativa subsp. japonica OX=39947 GN=LAC3 PE=2 SV=1
TnS000418971g02	Molecular Function: protein channel activity (GO:0015266);; Cellular Component: integral component of membrane (GO:0016021);; Biological Process: protein localization to organelle (GO:0033365);; Biological Process: protein transmembrane transport (GO:0071806);;	K17790|1.52675e-68|mus:103974001|K17790 mitochondrial import inner membrane translocase subunit TIM22 | (RefSeq) mitochondrial import inner membrane translocase subunit TIM22-4-like isoform X1	Tim17/Tim22/Tim23/Pmp24 family	Intracellular trafficking, secretion, and vesicular transport	--	PREDICTED: mitochondrial import inner membrane translocase subunit TIM22-4-like isoform X1 [Musa acuminata subsp. malaccensis]	Mitochondrial import inner membrane translocase subunit TIM22-1 OS=Arabidopsis thaliana OX=3702 GN=TIM22-1 PE=1 SV=1
TnS000129387g13	Biological Process: drug transmembrane transport (GO:0006855);; Molecular Function: drug transmembrane transporter activity (GO:0015238);; Cellular Component: membrane (GO:0016020);;	K03327|5.12208e-150|atr:18433828|K03327 multidrug resistance protein, MATE family | (RefSeq) MATE efflux family protein 5	MatE	General function prediction only	Defense mechanisms	protein DETOXIFICATION 16-like isoform X1 [Chenopodium quinoa]	Protein DETOXIFICATION 12 OS=Arabidopsis thaliana OX=3702 GN=DTX12 PE=2 SV=1
TnS000817421g01	Molecular Function: nucleotide binding (GO:0000166);; Cellular Component: mitochondrial outer membrane (GO:0005741);; Biological Process: cellular process (GO:0009987);; Cellular Component: integral component of membrane (GO:0016021);; Molecular Function: hydrolase activity (GO:0016787);; Molecular Function: ion binding (GO:0043167);; Biological Process: response to stimulus (GO:0050896);;	--	EF hand associated	Defense mechanisms	--	PREDICTED: mitochondrial Rho GTPase 1-like isoform X2 [Phoenix dactylifera]	Mitochondrial Rho GTPase 2 OS=Arabidopsis thaliana OX=3702 GN=MIRO2 PE=2 SV=1
TnS000408461g05	Cellular Component: protein phosphatase type 2A complex (GO:0000159);; Molecular Function: protein kinase activity (GO:0004672);; Molecular Function: ATP binding (GO:0005524);; Biological Process: protein phosphorylation (GO:0006468);; Biological Process: signal transduction (GO:0007165);; Biological Process: regulation of phosphoprotein phosphatase activity (GO:0034047);;	K11584|3.95159e-178|ppp:PHYPADRAFT_179181|K11584 serine/threonine-protein phosphatase 2A regulatory subunit B' | (RefSeq) hypothetical protein	Protein phosphatase 2A regulatory B subunit (B56 family)	Signal transduction mechanisms	--	hypothetical protein AXG93_1955s1030 [Marchantia polymorpha subsp. ruderalis]	Serine/threonine protein phosphatase 2A 59 kDa regulatory subunit B&apos; eta isoform OS=Arabidopsis thaliana OX=3702 GN=B&apos;ETA PE=1 SV=1
TnS000002575g13	--	--	Cellulose synthase	--	--	unknown [Picea sitchensis]	Cellulose synthase-like protein H1 OS=Oryza sativa subsp. japonica OX=39947 GN=CSLH1 PE=2 SV=2
TnS000627905g01	Molecular Function: nucleic acid binding (GO:0003676);; Molecular Function: ATP binding (GO:0005524);; Molecular Function: ATP-dependent helicase activity (GO:0008026);;	K14442|3.89794e-78|mdm:103449624|K14442 ATP-dependent RNA helicase DHX36 [EC:3.6.4.13] | (RefSeq) DExH-box ATP-dependent RNA helicase DExH1	Helicase conserved C-terminal domain	RNA processing and modification	Translation, ribosomal structure and biogenesis	hypothetical protein M569_11900, partial [Genlisea aurea]	DExH-box ATP-dependent RNA helicase DExH1 OS=Arabidopsis thaliana OX=3702 GN=At2g35920 PE=2 SV=1
TnS000756241g04	--	--	Ricin-type beta-trefoil lectin domain	--	--	ribosome-inactivating protein precursor [Sambucus ebulus]	Ribosome-inactivating protein SNAIf OS=Sambucus nigra OX=4202 GN=SNA-If PE=1 SV=1
TnS000948965g01	--	--	--	--	--	PREDICTED: subtilisin-like protease SBT5.3 [Oryza brachyantha]	Subtilisin-like protease SBT5.3 OS=Arabidopsis thaliana OX=3702 GN=AIR3 PE=2 SV=1
TnS000720383g01	--	--	Protein of unknown function (DUF674)	--	--	unknown [Picea sitchensis]	--
TnS000865851g01	--	--	Ring finger domain	--	--	unknown [Picea sitchensis]	--
TnS000357043g05	Biological Process: carbohydrate metabolic process (GO:0005975);; Molecular Function: hydrolase activity (GO:0016787);; Biological Process: cell wall organization or biogenesis (GO:0071554);;	K14504|5.97103e-13|bna:106431416|K14504 xyloglucan:xyloglucosyl transferase TCH4 [EC:2.4.1.207] | (RefSeq) xyloglucan endotransglucosylase/hydrolase protein 22	Glycosyl hydrolases family 16	--	--	xyloglucan endotransglucosylase/hydrolase protein 22 [Brassica napus]	Probable xyloglucan endotransglucosylase/hydrolase protein 23 OS=Arabidopsis thaliana OX=3702 GN=XTH23 PE=2 SV=1
ONT.6174	--	K13420|1.61136e-82|bvg:104883663|K13420 LRR receptor-like serine/threonine-protein kinase FLS2 [EC:2.7.11.1] | (RefSeq) LRR receptor-like serine/threonine-protein kinase FLS2	Leucine rich repeat;; Leucine rich repeat N-terminal domain;; Leucine Rich repeats (2 copies);; Leucine Rich Repeat;; Leucine rich repeat;; Leucine Rich repeats (2 copies);; Leucine Rich Repeat;; Leucine Rich repeat;; Leucine rich repeat;; Protein kinase domain;; Protein tyrosine kinase	--	Transcription	LRR receptor-like serine/threonine-protein kinase FLS2 [Apostasia shenzhenica]	LRR receptor-like serine/threonine-protein kinase RCH1 OS=Arabidopsis thaliana OX=3702 GN=RCH1 PE=2 SV=1
TnS000687243g04	Biological Process: lipid metabolic process (GO:0006629);;	--	Patatin-like phospholipase	Lipid transport and metabolism	General function prediction only	uncharacterized protein A4U43_C08F22570 [Asparagus officinalis]	Patatin-like protein 1 OS=Oryza sativa subsp. japonica OX=39947 GN=PLP1 PE=3 SV=1
TnS000254025g01	--	--	--	--	--	unknown [Picea sitchensis]	--
TnS000832169g03	--	K15363|0|atr:18429962|K15363 fanconi-associated nuclease 1 [EC:3.1.21.- 3.1.4.1] | (RefSeq) fanconi-associated nuclease 1 homolog	VRR-NUC domain;; HIRAN domain	Function unknown	Replication, recombination and repair	fanconi-associated nuclease 1 homolog isoform X3 [Amborella trichopoda]	Fanconi-associated nuclease 1 homolog OS=Oryza sativa subsp. japonica OX=39947 GN=Os06g0171800 PE=3 SV=1
TnS000030741g01	--	--	Fasciclin domain	--	--	hypothetical protein AMTR_s00002p00270100 [Amborella trichopoda]	Fasciclin-like arabinogalactan protein 14 OS=Arabidopsis thaliana OX=3702 GN=FLA14 PE=2 SV=1
TnS000527835g03	Molecular Function: RNA polymerase II activity (GO:0001055);; Molecular Function: DNA binding (GO:0003677);; Cellular Component: DNA-directed RNA polymerase II, core complex (GO:0005665);; Biological Process: transcription from RNA polymerase II promoter (GO:0006366);; Molecular Function: protein dimerization activity (GO:0046983);;	K03011|1.60536e-37|cit:102612811|K03011 DNA-directed RNA polymerase II subunit RPB3 | (RefSeq) DNA-directed RNA polymerases II, IV and V subunit 3	RNA polymerase Rpb3/Rpb11 dimerisation domain	Transcription	--	unknown [Picea sitchensis]	DNA-directed RNA polymerases IV and V subunit 3B OS=Arabidopsis thaliana OX=3702 GN=NRPD3B PE=1 SV=2
TnS000254607g01	Biological Process: catabolic process (GO:0009056);; Biological Process: macromolecule metabolic process (GO:0043170);;	K20547|2.56494e-99|csv:101215573|K20547 basic endochitinase B [EC:3.2.1.14] | (RefSeq) endochitinase-like	Chitinase class I	General function prediction only	Carbohydrate transport and metabolism	chitinase [Zea mays subsp. parviglumis]	Chitinase 1 OS=Oryza sativa subsp. japonica OX=39947 GN=Cht1 PE=2 SV=1
TnS000885999g02	Molecular Function: pinoresinol reductase activity (GO:0010283);; Molecular Function: lariciresinol reductase activity (GO:0010284);; Molecular Function: hydrolase activity (GO:0016787);; Molecular Function: organic cyclic compound binding (GO:0097159);; Molecular Function: heterocyclic compound binding (GO:1901363);; Biological Process: (-)-pinoresinol catabolic process (GO:1902123);; Biological…	--	NmrA-like family;; NAD(P)H-binding;; NAD dependent epimerase/dehydratase family;; 3-beta hydroxysteroid dehydrogenase/isomerase family	--	General function prediction only	pinoresinol-lariciresinol reductase [Pinus pinaster]	Bifunctional pinoresinol-lariciresinol reductase 2 OS=Thuja plicata OX=3316 GN=PLR_Tp2 PE=1 SV=1
TnS000815645g01	Molecular Function: transferase activity (GO:0016740);;	K13065|5.63173e-15|pvu:PHAVU_005G0988001|K13065 shikimate O-hydroxycinnamoyltransferase [EC:2.3.1.133] | (RefSeq) hypothetical protein	Transferase family	--	--	hypothetical protein PHAVU_005G0988001g, partial [Phaseolus vulgaris]	Shikimate O-hydroxycinnamoyltransferase OS=Arabidopsis thaliana OX=3702 GN=HST PE=1 SV=1
ONT.4306	--	--	Protein of unknown function (DUF1645);; Protein of unknown function (DUF1645)	--	--	--	--
TnS000184407g01	Molecular Function: calmodulin-dependent protein kinase activity (GO:0004683);; Molecular Function: calcium ion binding (GO:0005509);; Molecular Function: ATP binding (GO:0005524);; Cellular Component: vacuole (GO:0005773);; Cellular Component: cytosol (GO:0005829);; Cellular Component: plasma membrane (GO:0005886);; Biological Process: response to salt stress (GO:0009651);; Biological Process: a…	K13412|0|jcu:105645731|K13412 calcium-dependent protein kinase [EC:2.7.11.1] | (RefSeq) calcium-dependent protein kinase 3	Protein kinase domain;; EF hand;; EF-hand domain pair;; Protein tyrosine kinase;; EF-hand domain;; EF hand;; EF-hand domain pair;; Cytoskeletal-regulatory complex EF hand;; Secreted protein acidic and rich in cysteine Ca binding region	Signal transduction mechanisms	Cell wall/membrane/envelope biogenesis	calcium-dependent protein kinase 1 [Jatropha curcas]	Calcium-dependent protein kinase 17 OS=Arabidopsis thaliana OX=3702 GN=CPK17 PE=2 SV=1
TnS000061251g06	--	--	RNA recognition motif 2;; RNA recognition motif. (a.k.a. RRM, RBD, or RNP domain);; RNA recognition motif. (a.k.a. RRM, RBD, or RNP domain)	Cell cycle control, cell division, chromosome partitioning	--	PREDICTED: protein MEI2-like 2 [Nelumbo nucifera]	Protein MEI2-like 2 OS=Oryza sativa subsp. japonica OX=39947 GN=ML2 PE=2 SV=1
TnS000830595g06	Cellular Component: nuclear chromosome (GO:0000228);; Biological Process: meiotic mismatch repair (GO:0000710);; Molecular Function: damaged DNA binding (GO:0003684);; Biological Process: reciprocal meiotic recombination (GO:0007131);; Molecular Function: mismatched DNA binding (GO:0030983);; Cellular Component: mismatch repair complex (GO:0032300);;	K08736|0|ppp:PHYPADRAFT_178460|K08736 DNA mismatch repair protein MSH3 | (RefSeq) hypothetical protein	MutS domain V;; MutS domain III;; MutS domain I;; MutS domain II;; MutS family domain IV	Replication, recombination and repair	Replication, recombination and repair	hypothetical protein PHYPA_002758 [Physcomitrella patens]	DNA mismatch repair protein MSH3 OS=Arabidopsis thaliana OX=3702 GN=MSH3 PE=1 SV=2
TnS000146367g02	Cellular Component: plastid (GO:0009536);; Cellular Component: intracellular ribonucleoprotein complex (GO:0030529);;	K02878|2.9033e-29|sot:4099881|K02878 large subunit ribosomal protein L16 | (RefSeq) rpl16, SotuCp060; ribosomal protein L16	Ribosomal protein L16p/L10e	Translation, ribosomal structure and biogenesis	Translation, ribosomal structure and biogenesis	ribosomal protein L16 (chloroplast) [Gnetum ula]	50S ribosomal protein L16, chloroplastic OS=Gnetum parvifolium OX=33153 GN=rpl16 PE=3 SV=1
TnS000968413g06	Molecular Function: nucleic acid binding (GO:0003676);;	--	Alba;; Ubiquitin carboxyl-terminal hydrolase	Function unknown	--	unknown [Picea sitchensis]	Ubiquitin carboxyl-terminal hydrolase 5 OS=Arabidopsis thaliana OX=3702 GN=UBP5 PE=1 SV=2
TnS000846273g02	--	--	PPR repeat family;; PPR repeat;; Pentatricopeptide repeat domain;; PPR repeat;; Pentacotripeptide-repeat region of PRORP	General function prediction only	--	PREDICTED: pentatricopeptide repeat-containing protein At3g18110, chloroplastic isoform X2 [Vitis vinifera]	Pentatricopeptide repeat-containing protein At3g18110, chloroplastic OS=Arabidopsis thaliana OX=3702 GN=EMB1270 PE=2 SV=2
TnS000520075g01	--	--	Sulfite exporter TauE/SafE	--	--	hypothetical protein TanjilG_00427 [Lupinus angustifolius]	Sulfite exporter TauE/SafE family protein 1 OS=Arabidopsis thaliana OX=3702 GN=At1g11540 PE=2 SV=2
TnS000362213g04	Molecular Function: nucleotide binding (GO:0000166);; Molecular Function: DNA binding (GO:0003677);; Molecular Function: DNA-directed DNA polymerase activity (GO:0003887);; Cellular Component: mitochondrion (GO:0005739);; Biological Process: DNA replication (GO:0006260);; Molecular Function: 3'-5' exonuclease activity (GO:0008408);; Biological Process: DNA biosynthetic process (GO:0071897);; Biol…	--	DNA polymerase type B, organellar and viral	--	--	PREDICTED: LOW QUALITY PROTEIN: DNA polymerase-like [Theobroma cacao]	DNA polymerase OS=Zea mays OX=4577 PE=3 SV=1
TnS000573151g01	Cellular Component: mitochondrion (GO:0005739);; Cellular Component: plastid (GO:0009536);;	--	CRAL/TRIO domain;; Divergent CRAL/TRIO domain	Lipid transport and metabolism	--	PREDICTED: motile sperm domain-containing protein 2 [Nelumbo nucifera]	--
TnS000230849g03	Biological Process: cell morphogenesis (GO:0000902);; Molecular Function: lyase activity (GO:0016829);;	--	--	--	Secondary metabolites biosynthesis, transport and catabolism	PREDICTED: uncharacterized protein LOC103999320 [Musa acuminata subsp. malaccensis]	--
TnS000428381g01	--	K04733|2.86058e-92|atr:18436885|K04733 interleukin-1 receptor-associated kinase 4 [EC:2.7.11.1] | (RefSeq) probable receptor-like protein kinase At1g11050	Protein kinase domain;; Protein tyrosine kinase	Signal transduction mechanisms	Signal transduction mechanisms	hypothetical protein GLYMA_08G187400 [Glycine max]	Probable receptor-like protein kinase At1g11050 OS=Arabidopsis thaliana OX=3702 GN=At1g11050 PE=2 SV=1
TnS000097109g18	--	--	Domain of unknown function (DUF4228)	--	--	unknown [Picea sitchensis]	--
TnS000552883g05	--	--	Putative rRNA methylase	--	Translation, ribosomal structure and biogenesis	unknown [Picea sitchensis]	--
TnS000662983g02	Molecular Function: nucleotide binding (GO:0000166);;	--	TIR domain;; TIR domain	--	--	unknown [Picea sitchensis]	Disease resistance-like protein DSC1 OS=Arabidopsis thaliana OX=3702 GN=DSC1 PE=1 SV=1
TnS000723939g02	Molecular Function: transferase activity, transferring hexosyl groups (GO:0016758);;	K08237|7.2377e-13|egu:105048381|K08237 hydroquinone glucosyltransferase [EC:2.4.1.218] | (RefSeq) hydroquinone glucosyltransferase-like	--	Carbohydrate transport and metabolism;; Energy production and conversion	--	Anthocyanidin 5,3-O-glucosyltransferase [Apostasia shenzhenica]	UDP-glycosyltransferase 88B1 OS=Stevia rebaudiana OX=55670 GN=UGT88B1 PE=2 SV=1
TnS000299003g01	--	K13459|2.52414e-19|bvg:104909055|K13459 disease resistance protein RPS2 | (RefSeq) disease resistance protein RPS2	NB-ARC domain;; Leucine rich repeat	Signal transduction mechanisms	--	unknown [Picea sitchensis]	Disease resistance protein RPS2 OS=Arabidopsis thaliana OX=3702 GN=RPS2 PE=1 SV=1
TnS000703273g11	Molecular Function: voltage-gated chloride channel activity (GO:0005247);; Cellular Component: trans-Golgi network (GO:0005802);; Biological Process: chloride transport (GO:0006821);; Biological Process: unidimensional cell growth (GO:0009826);; Cellular Component: integral component of membrane (GO:0016021);; Biological Process: regulation of anion transmembrane transport (GO:1903959);;	K05016|0|atr:18428916|K05016 chloride channel 7 | (RefSeq) chloride channel protein CLC-d	Voltage gated chloride channel;; CBS domain	Inorganic ion transport and metabolism	Inorganic ion transport and metabolism	chloride channel protein CLC-d isoform X1 [Amborella trichopoda]	Chloride channel protein CLC-d OS=Arabidopsis thaliana OX=3702 GN=CLC-D PE=1 SV=2
TnS000853785g03	--	--	alpha/beta hydrolase fold;; Carboxylesterase family	Defense mechanisms	Lipid transport and metabolism	unknown [Picea sitchensis]	Gibberellin receptor GID1C OS=Arabidopsis thaliana OX=3702 GN=GID1C PE=1 SV=1
TnS000119079g06	Cellular Component: membrane (GO:0016020);;	--	--	--	--	unknown [Picea sitchensis]	--
TnS000792403g03	Cellular Component: nucleus (GO:0005634);;	--	Lateral organ boundaries (LOB) domain	--	--	LOB domain-containing protein 1-like [Brassica napus]	LOB domain-containing protein 11 OS=Arabidopsis thaliana OX=3702 GN=LBD11 PE=2 SV=2
TnS000402349g03	Molecular Function: RNA polymerase I activity (GO:0001054);; Cellular Component: DNA-directed RNA polymerase I complex (GO:0005736);; Biological Process: transcription, DNA-templated (GO:0006351);; Molecular Function: organic cyclic compound binding (GO:0097159);; Molecular Function: heterocyclic compound binding (GO:1901363);;	K03002|0|vvi:100241130|K03002 DNA-directed RNA polymerase I subunit RPA2 [EC:2.7.7.6] | (RefSeq) POLR1B; DNA-directed RNA polymerase I subunit 2	RNA polymerase Rpb2, domain 6;; RNA polymerase Rpb2, domain 3;; RNA polymerase beta subunit;; RNA polymerase Rpb2, domain 7;; RNA polymerase I, Rpa2 specific domain;; RNA polymerase Rpb2, domain 2	Transcription	Transcription	DNA-directed RNA polymerase I subunit 2 isoform X1 [Amborella trichopoda]	DNA-directed RNA polymerase I subunit 2 OS=Arabidopsis thaliana OX=3702 GN=NRPA2 PE=2 SV=1
TnS000096591g02	Molecular Function: nucleotide binding (GO:0000166);; Molecular Function: protein kinase activity (GO:0004672);; Cellular Component: membrane (GO:0016020);; Biological Process: phosphorylation (GO:0016310);;	--	Protein tyrosine kinase	--	--	LRK1 [Pinus tabuliformis]	G-type lectin S-receptor-like serine/threonine-protein kinase At1g61360 OS=Arabidopsis thaliana OX=3702 GN=At1g61360 PE=2 SV=1
TnS000785683g07	Molecular Function: hydrolase activity (GO:0016787);;	--	Lipase (class 3);; Protein of unknown function (DUF2974)	Lipid transport and metabolism	Lipid transport and metabolism	uncharacterized protein LOC110424701 [Herrania umbratica]	--
TnS000958805g01	--	--	Domain of unknown function	--	--	--	--
TnS000752563g05	Cellular Component: chloroplast (GO:0009507);;	--	--	--	--	unknown [Picea sitchensis]	--
TnS000091351g02	--	--	Protein kinase domain;; Protein tyrosine kinase	General function prediction only	Signal transduction mechanisms	AGO10 [Pinus tabuliformis]	Protein kinase G11A OS=Oryza sativa subsp. indica OX=39946 GN=OsI_021818 PE=2 SV=1
TnS000863057g01	Molecular Function: UDP-glucosyltransferase activity (GO:0035251);;	K08237|2.98386e-54|obr:102718523|K08237 hydroquinone glucosyltransferase [EC:2.4.1.218] | (RefSeq) hydroquinone glucosyltransferase-like	UDP-glucoronosyl and UDP-glucosyl transferase	Carbohydrate transport and metabolism;; Energy production and conversion	Carbohydrate transport and metabolism	UDP-glycosyltransferase 88B1-like [Olea europaea var. sylvestris]	UDP-glycosyltransferase 88B1 OS=Stevia rebaudiana OX=55670 GN=UGT88B1 PE=2 SV=1
TnS000087761g02	--	K12742|6.26577e-10|nnu:104604957|K12742 isoprene synthase [EC:4.2.3.27] | (RefSeq) alpha-terpineol synthase, chloroplastic-like	Terpene synthase family, metal binding domain	--	--	longifolene synthase [Pinus sylvestris]	Delta-selinene synthase OS=Abies grandis OX=46611 GN=ag4 PE=1 SV=1
TnS000150511g05	Molecular Function: magnesium ion binding (GO:0000287);; Biological Process: carbohydrate metabolic process (GO:0005975);; Molecular Function: intramolecular transferase activity, phosphotransferases (GO:0016868);;	K01835|0|egu:105048493|K01835 phosphoglucomutase [EC:5.4.2.2] | (RefSeq) phosphoglucomutase, cytoplasmic 2	Phosphoglucomutase/phosphomannomutase, alpha/beta/alpha domain III;; Phosphoglucomutase/phosphomannomutase, alpha/beta/alpha domain I;; Phosphoglucomutase/phosphomannomutase, alpha/beta/alpha domain II;; Phosphoglucomutase/phosphomannomutase, C-terminal domain	Carbohydrate transport and metabolism	Carbohydrate transport and metabolism	phosphoglucomutase, cytoplasmic 1 [Ananas comosus]	Probable phosphoglucomutase, cytoplasmic 1 OS=Arabidopsis thaliana OX=3702 GN=At1g23190 PE=2 SV=2
TnS000773353g05	--	--	--	--	--	PREDICTED: F-box/FBD/LRR-repeat protein At1g13570 [Ricinus communis]	--
TnS000164789g04	Cellular Component: integral component of membrane (GO:0016021);;	--	PLAC8 family	--	--	unknown [Picea sitchensis]	Cell number regulator 6 OS=Zea mays OX=4577 GN=CNR6 PE=2 SV=1
TnS000918479g03	--	--	Serine hydrolase (FSH1);; Rhodanase C-terminal	--	General function prediction only	PREDICTED: rhodanese-like domain-containing protein 6 [Erythranthe guttata]	Rhodanese-like domain-containing protein 6 OS=Arabidopsis thaliana OX=3702 GN=STR6 PE=2 SV=1
TnS000160829g04	--	--	Lamin-B receptor of TUDOR domain	Function unknown	--	uncharacterized protein LOC18443927 isoform X5 [Amborella trichopoda]	--
TnS000498063g56	Cellular Component: membrane (GO:0016020);; Cellular Component: intracellular membrane-bounded organelle (GO:0043231);; Cellular Component: cytoplasmic part (GO:0044444);;	--	Reticulon	Intracellular trafficking, secretion, and vesicular transport	--	reticulon-like protein B8 [Jatropha curcas]	Reticulon-like protein B8 OS=Arabidopsis thaliana OX=3702 GN=RTNLB8 PE=2 SV=1
TnS000855777g04	--	--	--	--	--	hypothetical protein SELMODRAFT_403585 [Selaginella moellendorffii]	--
TnS000798983g01	--	--	Plant invertase/pectin methylesterase inhibitor	--	--	pectinesterase-like [Cucurbita pepo subsp. pepo]	Probable pectinesterase/pectinesterase inhibitor 61 OS=Arabidopsis thaliana OX=3702 GN=PME61 PE=2 SV=1
TnS000829583g05	Cellular Component: integral component of membrane (GO:0016021);;	--	Endoribonuclease L-PSP	Translation, ribosomal structure and biogenesis	Defense mechanisms	PREDICTED: reactive Intermediate Deaminase A, chloroplastic [Nicotiana tomentosiformis]	Reactive Intermediate Deaminase A, chloroplastic OS=Arabidopsis thaliana OX=3702 GN=RIDA PE=1 SV=1
TnS001043093g01	--	--	Protein of unknown function, DUF573	--	--	unknown [Picea sitchensis]	--
TnS000977899g03	Molecular Function: nucleotide binding (GO:0000166);;	K05692|1.33349e-59|bvg:104885815|K05692 actin beta/gamma 1 | (RefSeq) actin-85C	Actin	Cytoskeleton	Cytoskeleton	actin, partial [Perilla frutescens]	Actin OS=Mesostigma viride OX=41882 PE=3 SV=1
TnS000610485g04	Molecular Function: magnesium ion binding (GO:0000287);; Molecular Function: electron carrier activity (GO:0009055);; Cellular Component: photosystem I (GO:0009522);; Cellular Component: chloroplast thylakoid membrane (GO:0009535);; Biological Process: photosynthesis (GO:0015979);; Cellular Component: integral component of membrane (GO:0016021);; Molecular Function: chlorophyll binding (GO:001616…	K02689|1.03825e-79|ppp:PhpapaCp039|K02689 photosystem I P700 chlorophyll a apoprotein A1 | (RefSeq) psaA; PSI P700 apoprotein A1	Photosystem I psaA/psaB protein	--	Cell wall/membrane/envelope biogenesis	Photosystem I PsaA/PsaB [Corchorus olitorius]	Photosystem I P700 chlorophyll a apoprotein A1 OS=Pinus koraiensis OX=88728 GN=psaA PE=3 SV=1
TnS000065527g01	Molecular Function: endopeptidase activity (GO:0004175);; Molecular Function: inorganic diphosphatase activity (GO:0004427);; Cellular Component: Golgi-associated vesicle (GO:0005798);; Biological Process: metabolic process (GO:0008152);; Cellular Component: integral component of membrane (GO:0016021);; Biological Process: cellular response to phosphate starvation (GO:0016036);; Biological Proces…	K04505|6.3918e-41|thj:104819399|K04505 presenilin 1 [EC:3.4.23.-] | (RefSeq) presenilin-like protein At2g29900	--	Signal transduction mechanisms	--	presenilin-like protein At2g29900 [Carica papaya]	Presenilin-like protein At2g29900 OS=Arabidopsis thaliana OX=3702 GN=At2g29900 PE=2 SV=1
TnS000729703g04	--	--	Occludin homology domain	--	--	dentin sialophosphoprotein-like [Hevea brasiliensis]	--
TnS000830841g02	--	--	Petal formation-expressed	--	--	--	--
TnS000470617g05	--	K17868|9.95073e-119|atr:18445487|K17868 diphthine methyl ester acylhydrolase [EC:3.1.1.97] | (RefSeq) diphthamide biosynthesis protein 7	WD domain, G-beta repeat	Amino acid transport and metabolism	--	diphthine methyltransferase isoform X2 [Amborella trichopoda]	Protein transport protein SEC31 homolog B OS=Arabidopsis thaliana OX=3702 GN=SEC31B PE=1 SV=1
ONT.6292	--	--	Autophagy-related protein 13	--	--	phosphorylated that interacts with Vac8p [Phellinus noxius]	--
TnS000982989g03	Molecular Function: kinase activity (GO:0016301);;	--	Leucine rich repeat;; Leucine Rich repeats (2 copies);; Protein kinase domain;; Protein tyrosine kinase;; Leucine Rich Repeat;; Leucine rich repeat N-terminal domain	--	Transcription	Protein kinase domain [Macleaya cordata]	LRR receptor-like serine/threonine-protein kinase GSO1 OS=Arabidopsis thaliana OX=3702 GN=GSO1 PE=1 SV=1
TnS000621229g01	Molecular Function: protein dimerization activity (GO:0046983);;	--	Helix-loop-helix DNA-binding domain	--	--	transcription factor bHLH87 [Arachis ipaensis]	Transcription factor bHLH87 OS=Arabidopsis thaliana OX=3702 GN=BHLH87 PE=1 SV=1
TnS000243339g01	Molecular Function: uroporphyrinogen decarboxylase activity (GO:0004853);; Biological Process: protoporphyrinogen IX biosynthetic process (GO:0006782);;	K01599|0|pxb:103958685|K01599 uroporphyrinogen decarboxylase [EC:4.1.1.37] | (RefSeq) uroporphyrinogen decarboxylase	Uroporphyrinogen decarboxylase (URO-D)	Coenzyme transport and metabolism	Coenzyme transport and metabolism	PREDICTED: uroporphyrinogen decarboxylase isoform X1 [Daucus carota subsp. sativus]	Uroporphyrinogen decarboxylase 2, chloroplastic OS=Arabidopsis thaliana OX=3702 GN=HEME2 PE=2 SV=1
TnS000006461g02	--	--	F-box-like;; F-box domain	--	--	--	--
TnS000934095g01	--	--	--	--	--	PREDICTED: uncharacterized protein LOC104611850 [Nelumbo nucifera]	--
TnS000729703g03	--	--	--	--	--	unknown [Picea sitchensis]	--
TnS000948021g02	--	--	GRAM domain	--	--	unknown [Picea sitchensis]	GEM-like protein 1 OS=Arabidopsis thaliana OX=3702 GN=FIP1 PE=1 SV=1
TnS000664697g01	--	K08248|1.71089e-66|pop:POPTR_0008s01010g|K08248 (R)-mandelonitrile lyase [EC:4.1.2.10] | (RefSeq) POPTRDRAFT_421315; hypothetical protein	GMC oxidoreductase;; GMC oxidoreductase	General function prediction only	Lipid transport and metabolism;; General function prediction only	unknown [Picea sitchensis]	(R)-mandelonitrile lyase-like OS=Arabidopsis thaliana OX=3702 GN=At1g73050 PE=2 SV=1
TnS000203215g02	Molecular Function: protein kinase activity (GO:0004672);; Molecular Function: ATP binding (GO:0005524);; Biological Process: protein phosphorylation (GO:0006468);; Cellular Component: plastid (GO:0009536);;	--	--	General function prediction only	Coenzyme transport and metabolism;; Signal transduction mechanisms	hypothetical protein AXG93_3444s1130 [Marchantia polymorpha subsp. ruderalis]	Uncharacterized aarF domain-containing protein kinase At1g71810, chloroplastic OS=Arabidopsis thaliana OX=3702 GN=At1g71810 PE=1 SV=1
TnS000014245g01	Molecular Function: organic cyclic compound binding (GO:0097159);; Molecular Function: heterocyclic compound binding (GO:1901363);;	K08248|2.026e-21|sind:105157899|K08248 (R)-mandelonitrile lyase [EC:4.1.2.10] | (RefSeq) (R)-mandelonitrile lyase-like	GMC oxidoreductase	General function prediction only	Lipid transport and metabolism;; General function prediction only	unknown [Picea sitchensis]	(R)-mandelonitrile lyase-like OS=Arabidopsis thaliana OX=3702 GN=At1g73050 PE=2 SV=1
TnS000553811g04	Biological Process: amino acid transmembrane transport (GO:0003333);; Molecular Function: L-glutamate transmembrane transporter activity (GO:0005313);; Cellular Component: cytoplasm (GO:0005737);; Cellular Component: integral component of plasma membrane (GO:0005887);; Molecular Function: arginine transmembrane transporter activity (GO:0015181);; Molecular Function: L-lysine transmembrane transpo…	--	Amino acid permease	Amino acid transport and metabolism	Amino acid transport and metabolism	putative amino acid permease YfnA [Triticum urartu]	Cationic amino acid transporter 1 OS=Arabidopsis thaliana OX=3702 GN=CAT1 PE=1 SV=1
TnS000076781g01	Cellular Component: chromatin silencing complex (GO:0005677);; Biological Process: regulation of gene expression by genetic imprinting (GO:0006349);; Biological Process: histone methylation (GO:0016571);; Cellular Component: polar nucleus (GO:0043078);; Biological Process: regulation of endosperm development (GO:2000014);;	K11462|3.67838e-35|mus:103986339|K11462 polycomb protein EED | (RefSeq) polycomb group protein FIE2	--	Transcription	--	polycomb group protein FIE2-like [Ananas comosus]	Polycomb group protein FIE2 OS=Zea mays OX=4577 GN=FIE2 PE=2 SV=1
TnS000408579g05	Cellular Component: nucleolus (GO:0005730);; Biological Process: ribosomal large subunit biogenesis (GO:0042273);;	K14839|1.3188e-67|atr:18430339|K14839 nucleolar protein 16 | (RefSeq) nucleolar protein 16	Ribosome biogenesis protein Nop16	Translation, ribosomal structure and biogenesis	--	unknown [Picea sitchensis]	--
TnS000235315g08	--	--	Salt stress response/antifungal	--	--	unknown [Picea sitchensis]	Cysteine-rich repeat secretory protein 38 OS=Arabidopsis thaliana OX=3702 GN=CRRSP38 PE=2 SV=1
TnS001016115g11	Biological Process: cellular process (GO:0009987);;	--	Thioredoxin	Function unknown	--	unknown [Picea sitchensis]	5&apos;-adenylylsulfate reductase-like 3 OS=Oryza sativa subsp. japonica OX=39947 GN=APRL3 PE=2 SV=1
TnS000797021g01	Biological Process: sulfate assimilation (GO:0000103);; Cellular Component: cytosol (GO:0005829);; Cellular Component: plasma membrane (GO:0005886);; Biological Process: protein folding (GO:0006457);; Biological Process: glycerol ether metabolic process (GO:0006662);; Molecular Function: protein disulfide oxidoreductase activity (GO:0015035);; Molecular Function: oxidoreductase activity, acting o…	K03671|4.71854e-40|ppp:PHYPADRAFT_204594|K03671 thioredoxin 1 | (RefSeq) hypothetical protein	Thioredoxin;; Thioredoxin-like;; Thioredoxin-like domain;; Thioredoxin-like;; Thioredoxin	Posttranslational modification, protein turnover, chaperones	Posttranslational modification, protein turnover, chaperones	unknown [Picea sitchensis]	Thioredoxin H4-2 OS=Oryza sativa subsp. japonica OX=39947 GN=Os05g0169000 PE=2 SV=1
TnS000882013g01	Biological Process: carbohydrate metabolic process (GO:0005975);; Molecular Function: hydrolase activity (GO:0016787);; Biological Process: cell wall organization or biogenesis (GO:0071554);;	K08235|2.6644e-104|vvi:100250461|K08235 xyloglucan:xyloglucosyl transferase [EC:2.4.1.207] | (RefSeq) xyloglucan endotransglucosylase/hydrolase 2	Glycosyl hydrolases family 16;; Xyloglucan endo-transglycosylase (XET) C-terminus	--	Carbohydrate transport and metabolism	PREDICTED: xyloglucan endotransglucosylase/hydrolase 2 [Vitis vinifera]	Probable xyloglucan endotransglucosylase/hydrolase protein 16 OS=Arabidopsis thaliana OX=3702 GN=XTH16 PE=2 SV=2
TnS000770077g01	Molecular Function: DNA binding (GO:0003677);; Cellular Component: nucleus (GO:0005634);; Biological Process: transcription, DNA-templated (GO:0006351);; Biological Process: leaf formation (GO:0010338);;	K09422|2.78954e-26|tcc:TCM_019507|K09422 myb proto-oncogene protein, plant | (RefSeq) Myb-like HTH transcriptional regulator family protein	Myb-like DNA-binding domain;; Myb-like DNA-binding domain	Transcription	--	transcription factor AS1 [Corchorus olitorius]	Protein rough sheath 2 homolog OS=Oryza sativa subsp. japonica OX=39947 GN=RS2 PE=2 SV=1
TnS000319017g01	--	--	AMP-binding enzyme;; Acetyl-coenzyme A synthetase N-terminus	Lipid transport and metabolism	Lipid transport and metabolism	AMP-dependent synthetase/ligase [Macleaya cordata]	Probable acyl-activating enzyme 18, peroxisomal OS=Arabidopsis thaliana OX=3702 GN=AAE18 PE=2 SV=1
TnS000651825g01	Molecular Function: transferase activity (GO:0016740);; Biological Process: nucleic acid metabolic process (GO:0090304);; Molecular Function: organic cyclic compound binding (GO:0097159);; Molecular Function: heterocyclic compound binding (GO:1901363);;	--	--	--	--	RNA polymerase (mitochondrion) [Cocos nucifera]	--
TnS000779889g03	Biological Process: transport (GO:0006810);; Cellular Component: membrane (GO:0016020);;	K14638|2.61042e-25|egu:105037951|K14638 solute carrier family 15 (peptide/histidine transporter), member 3/4 | (RefSeq) protein NRT1/ PTR FAMILY 5.10	POT family	Amino acid transport and metabolism	--	NPF family transporter [Pinus pinaster]	Protein NRT1/ PTR FAMILY 5.3 OS=Arabidopsis thaliana OX=3702 GN=NPF5.3 PE=2 SV=1
TnS000986425g05	--	K17991|1.12599e-61|ppp:PHYPADRAFT_229609|K17991 peroxygenase [EC:1.11.2.3] | (RefSeq) hypothetical protein	Caleosin related protein	--	Signal transduction mechanisms	probable peroxygenase 3 [Asparagus officinalis]	Peroxygenase 1 OS=Avena sativa OX=4498 PE=1 SV=1
ONT.7557	--	K15032|4.4593e-19|cmo:103488812|K15032 mTERF domain-containing protein, mitochondrial | (RefSeq) transcription termination factor MTERF2, chloroplastic-like	--	--	--	PREDICTED: transcription termination factor MTERF2, chloroplastic-like [Cucumis melo]	Transcription termination factor MTERF5, chloroplastic OS=Arabidopsis thaliana OX=3702 GN=MTERF5 PE=2 SV=1
TnS000674141g05	--	--	PPR repeat family;; Pentatricopeptide repeat domain;; PPR repeat;; PPR repeat;; Pentacotripeptide-repeat region of PRORP;; Tetratricopeptide repeat	General function prediction only	--	PREDICTED: pentatricopeptide repeat-containing protein At5g02860 [Nelumbo nucifera]	Pentatricopeptide repeat-containing protein At5g02860 OS=Arabidopsis thaliana OX=3702 GN=At5g02860 PE=2 SV=1
TnS000154673g04	Molecular Function: cellulase activity (GO:0008810);; Biological Process: cellulose catabolic process (GO:0030245);; Molecular Function: carbohydrate binding (GO:0030246);;	--	Glycosyl hydrolase family 9	--	--	PREDICTED: endoglucanase 6-like [Musa acuminata subsp. malaccensis]	Endoglucanase 2 OS=Oryza sativa subsp. japonica OX=39947 GN=GLU5 PE=1 SV=1
TnS000082805g01	Molecular Function: iron ion binding (GO:0005506);; Molecular Function: (+)-abscisic acid 8'-hydroxylase activity (GO:0010295);; Cellular Component: integral component of membrane (GO:0016021);; Molecular Function: heme binding (GO:0020037);; Biological Process: oxidation-reduction process (GO:0055114);;	K09843|6.00204e-10|smo:SELMODRAFT_89153|K09843 (+)-abscisic acid 8'-hydroxylase [EC:1.14.13.93] | (RefSeq) CYP707A20; hypothetical protein	Cytochrome P450	Secondary metabolites biosynthesis, transport and catabolism;; Lipid transport and metabolism	--	ABA 8&apos;-hydroxylase 1, partial [Gladiolus hybrid cultivar]	Abscisic acid 8&apos;-hydroxylase 1 OS=Oryza sativa subsp. japonica OX=39947 GN=CYP707A5 PE=2 SV=1
TnS000905923g05	--	--	Leucine rich repeat;; Leucine Rich repeats (2 copies);; Leucine Rich Repeat;; Leucine Rich repeat;; Leucine rich repeat N-terminal domain	General function prediction only	Transcription	LRR-RLK [Vernicia montana]	LRR receptor-like serine/threonine-protein kinase GSO2 OS=Arabidopsis thaliana OX=3702 GN=GSO2 PE=1 SV=2
TnS000141497g05	--	K12868|4.88054e-122|bvg:104903910|K12868 pre-mRNA-splicing factor SYF2 | (RefSeq) pre-mRNA-splicing factor syf2	SYF2 splicing factor	Cell cycle control, cell division, chromosome partitioning;; RNA processing and modification	--	mRNA splicing factor SYF2 [Corchorus olitorius]	--
TnS000329869g02	Molecular Function: DNA binding (GO:0003677);; Cellular Component: nucleus (GO:0005634);; Biological Process: regulation of transcription, DNA-templated (GO:0006355);;	--	Associated with HOX;; Homeobox KN domain;; Homeobox domain	Transcription	--	putative BEL1-like protein, partial [Gnetum gnemon]	BEL1-like homeodomain protein 4 OS=Arabidopsis thaliana OX=3702 GN=BLH4 PE=1 SV=2
TnS000205789g01	Biological Process: metabolic process (GO:0008152);; Molecular Function: terpene synthase activity (GO:0010333);; Cellular Component: microtubule cytoskeleton (GO:0015630);; Molecular Function: nucleoside-triphosphatase activity (GO:0017111);; Cellular Component: cytoskeletal part (GO:0044430);; Biological Process: single-organism cellular process (GO:0044763);; Molecular Function: metal ion bind…	K04121|6.29007e-116|atr:18443240|K04121 ent-kaurene synthase [EC:4.2.3.19] | (RefSeq) ent-kaur-16-ene synthase, chloroplastic	Terpene synthase family, metal binding domain	--	--	KS1 [Pinus tabuliformis]	Ent-kaur-16-ene synthase, chloroplastic OS=Oryza sativa subsp. japonica OX=39947 GN=KS1 PE=1 SV=1
TnS000157837g01	Molecular Function: nucleotide binding (GO:0000166);; Molecular Function: protein kinase activity (GO:0004672);; Biological Process: phosphorylation (GO:0016310);;	--	Protein tyrosine kinase;; Protein kinase domain	Signal transduction mechanisms	--	PREDICTED: LEAF RUST 10 DISEASE-RESISTANCE LOCUS RECEPTOR-LIKE PROTEIN KINASE-like 1.1 [Ipomoea nil]	LEAF RUST 10 DISEASE-RESISTANCE LOCUS RECEPTOR-LIKE PROTEIN KINASE-like 1.3 OS=Arabidopsis thaliana OX=3702 GN=LRK10L-1.3 PE=2 SV=1
TnS000777069g03	--	--	--	General function prediction only	--	PREDICTED: WD repeat-containing protein 11 isoform X3 [Vitis vinifera]	--
TnS000867625g01	Molecular Function: hydrolase activity (GO:0016787);; Biological Process: macromolecule metabolic process (GO:0043170);; Biological Process: primary metabolic process (GO:0044238);;	--	--	--	--	uncharacterized protein LOC18443482 isoform X1 [Amborella trichopoda]	Endoribonuclease YBEY, chloroplastic OS=Arabidopsis thaliana OX=3702 GN=YBEY PE=1 SV=1
TnS000980133g01	Molecular Function: methyltransferase activity (GO:0008168);; Biological Process: methylation (GO:0032259);;	K17398|6.80602e-136|ppp:PHYPADRAFT_163141|K17398 DNA (cytosine-5)-methyltransferase 3A [EC:2.1.1.37] | (RefSeq) hypothetical protein	C-5 cytosine-specific DNA methylase;; Domain of unknown function (DUF3444)	--	Replication, recombination and repair	hypothetical protein AXG93_3309s1030 [Marchantia polymorpha subsp. ruderalis]	--
TnS000146367g11	--	--	Domain of unknown function (DUF4461);; Domain of unknown function (DUF4460)	--	--	unknown [Picea sitchensis]	--
TnS000840535g01	Molecular Function: metallopeptidase activity (GO:0008237);; Cellular Component: chloroplast (GO:0009507);;	--	--	Posttranslational modification, protein turnover, chaperones	--	probable inactive ATP-dependent zinc metalloprotease FTSHI 5, chloroplastic [Dendrobium catenatum]	Probable inactive ATP-dependent zinc metalloprotease FTSHI 5, chloroplastic OS=Arabidopsis thaliana OX=3702 GN=FTSHI5 PE=2 SV=1
TnS000497053g01	Molecular Function: DNA binding (GO:0003677);; Molecular Function: transcription factor activity, sequence-specific DNA binding (GO:0003700);; Cellular Component: nucleus (GO:0005634);; Cellular Component: cytoplasm (GO:0005737);; Biological Process: regulation of transcription, DNA-templated (GO:0006355);; Biological Process: protein folding (GO:0006457);; Biological Process: seed germination (G…	K09338|1.94624e-29|sbi:SORBI_07g005180|K09338 homeobox-leucine zipper protein | (RefSeq) SORBIDRAFT_07g005180, Sb07g005180; hypothetical protein	--	--	--	homeobox 1 [Picea abies]	Homeobox-leucine zipper protein PROTODERMAL FACTOR 2 OS=Arabidopsis thaliana OX=3702 GN=PDF2 PE=2 SV=1
TnS000161907g09	Cellular Component: intracellular membrane-bounded organelle (GO:0043231);;	K12179|1.4151e-28|thj:104817729|K12179 COP9 signalosome complex subunit 6 | (RefSeq) COP9 signalosome complex subunit 6a-like	--	Posttranslational modification, protein turnover, chaperones;; Signal transduction mechanisms	--	PREDICTED: COP9 signalosome complex subunit 6a-like [Tarenaya hassleriana]	COP9 signalosome complex subunit 6b OS=Arabidopsis thaliana OX=3702 GN=CSN6B PE=1 SV=2
TnS000009299g02	--	--	--	General function prediction only	--	Pentatricopeptide repeat [Macleaya cordata]	Pentatricopeptide repeat-containing protein At5g18390, mitochondrial OS=Arabidopsis thaliana OX=3702 GN=At5g18390 PE=2 SV=2
TnS000292275g01	--	--	Peptide N-acetyl-beta-D-glucosaminyl asparaginase amidase A	--	--	unknown [Picea sitchensis]	Peptide-N4-(N-acetyl-beta-glucosaminyl)asparagine amidase A OS=Prunus dulcis OX=3755 PE=1 SV=2
TnS000640123g06	--	--	--	--	--	PrMC2 [Pinus radiata]	Stamen-specific protein FIL1 OS=Antirrhinum majus OX=4151 GN=FIL1 PE=2 SV=1
TnS001034791g07	--	K03860|5.73718e-134|fve:101299600|K03860 phosphatidylinositol glycan, class Q | (RefSeq) N-acetylglucosaminyl-phosphatidylinositol biosynthetic protein gpi1	N-acetylglucosaminyl transferase component (Gpi1)	Cell wall/membrane/envelope biogenesis;; Posttranslational modification, protein turnover, chaperones	--	N-acetylglucosaminyl transferase component [Macleaya cordata]	--
TnS000996975g01	Molecular Function: oxidoreductase activity (GO:0016491);;	--	non-haem dioxygenase in morphine synthesis N-terminal	Secondary metabolites biosynthesis, transport and catabolism;; General function prediction only	Secondary metabolites biosynthesis, transport and catabolism	GA2ox8 [Pinus tabuliformis]	Protein SRG1 OS=Arabidopsis thaliana OX=3702 GN=SRG1 PE=2 SV=1
TnS000140939g03	Molecular Function: GTPase activator activity (GO:0005096);; Cellular Component: cytoplasm (GO:0005737);; Biological Process: positive regulation of GTPase activity (GO:0043547);;	K12489|7.16611e-23|osa:4347541|K12489 Arf-GAP with coiled-coil, ANK repeat and PH domain-containing protein | (RefSeq) ADP-ribosylation factor GTPase-activating protein AGD3	BAR domain of APPL family	Signal transduction mechanisms	--	PREDICTED: ADP-ribosylation factor GTPase-activating protein AGD3-like isoform X3 [Nelumbo nucifera]	ADP-ribosylation factor GTPase-activating protein AGD3 OS=Arabidopsis thaliana OX=3702 GN=AGD3 PE=1 SV=1
TnS000423227g07	--	K12603|1.34404e-50|smo:SELMODRAFT_178984|K12603 CCR4-NOT transcription complex subunit 6 [EC:3.1.13.4] | (RefSeq) hypothetical protein	Endonuclease/Exonuclease/phosphatase family	Transcription	--	hypothetical protein SELMODRAFT_270348 [Selaginella moellendorffii]	Carbon catabolite repressor protein 4 homolog 1 OS=Arabidopsis thaliana OX=3702 GN=CCR4-1 PE=2 SV=1
TnS000603279g10	--	--	Lecithin retinol acyltransferase	--	--	PREDICTED: uncharacterized protein LOC103713466 [Phoenix dactylifera]	--
TnS000444117g03	--	--	--	--	--	late embryogenesis abundant protein LEA4-1 [Pinus tabuliformis]	Late embryogenesis abundant protein 1 OS=Cicer arietinum OX=3827 PE=2 SV=1
TnS000984855g21	--	--	Iron/zinc purple acid phosphatase-like protein C	Carbohydrate transport and metabolism	--	PREDICTED: purple acid phosphatase 2-like [Musa acuminata subsp. malaccensis]	Purple acid phosphatase OS=Glycine max OX=3847 GN=PAP PE=1 SV=2
TnS000584151g13	Molecular Function: glutathione transferase activity (GO:0004364);; Cellular Component: cytoplasm (GO:0005737);; Biological Process: cellular metabolic process (GO:0044237);;	K00799|9.10058e-56|dosa:Os10t0528400-01|K00799 glutathione S-transferase [EC:2.5.1.18] | (RAP-DB) Os10g0528400, GSTU29, TAU_GLUTATHIONE_S-TRANSFERASE_3, TAU_GLUTATHIONE_S-TRANSFERASE_29, GSTU3; Glutathione S-transferase, C-terminal-like domain containing protein.	Glutathione S-transferase, N-terminal domain;; Glutathione S-transferase, N-terminal domain;; Glutathione S-transferase, N-terminal domain;; Glutathione S-transferase, C-terminal domain	Posttranslational modification, protein turnover, chaperones	Posttranslational modification, protein turnover, chaperones	tau class GST protein 3 [Oryza sativa Indica Group]	Glutathione S-transferase U18 OS=Arabidopsis thaliana OX=3702 GN=GSTU18 PE=2 SV=1
TnS000465361g01	Biological Process: metabolic process (GO:0008152);; Molecular Function: hydrolase activity (GO:0016787);;	K14493|3.08005e-147|gra:105783835|K14493 gibberellin receptor GID1 [EC:3.-.-.-] | (RefSeq) gibberellin receptor GID1C-like	alpha/beta hydrolase fold;; Carboxylesterase family	Defense mechanisms	Lipid transport and metabolism	GID1-like gibberellin receptor [Larix kaempferi]	Gibberellin receptor GID1C OS=Arabidopsis thaliana OX=3702 GN=GID1C PE=1 SV=1
TnS000410445g02	Molecular Function: ATP binding (GO:0005524);; Cellular Component: plasma membrane (GO:0005886);; Cellular Component: integral component of membrane (GO:0016021);; Molecular Function: ATPase activity, coupled to transmembrane movement of substances (GO:0042626);; Biological Process: transmembrane transport (GO:0055085);;	--	ABC-2 type transporter;; ABC transporter	Secondary metabolites biosynthesis, transport and catabolism	Defense mechanisms	unknown [Picea sitchensis]	ABC transporter G family member 7 OS=Arabidopsis thaliana OX=3702 GN=ABCG7 PE=2 SV=1
TnS000070853g01	Molecular Function: iron ion binding (GO:0005506);; Molecular Function: oxidoreductase activity, acting on paired donors, with incorporation or reduction of molecular oxygen (GO:0016705);; Molecular Function: L-ascorbic acid binding (GO:0031418);; Biological Process: oxidation-reduction process (GO:0055114);;	--	--	Posttranslational modification, protein turnover, chaperones	--	uncharacterized PKHD-type hydroxylase At1g22950 isoform X1 [Amborella trichopoda]	Uncharacterized PKHD-type hydroxylase At1g22950 OS=Arabidopsis thaliana OX=3702 GN=At1g22950 PE=2 SV=2
TnS000932455g01	--	--	--	--	--	PREDICTED: WD repeat-containing protein 13-like [Juglans regia]	--
TnS000144365g03	Cellular Component: integral component of membrane (GO:0016021);; Molecular Function: substrate-specific transmembrane transporter activity (GO:0022891);; Biological Process: transmembrane transport (GO:0055085);;	K08145|5.50641e-38|sind:105177996|K08145 MFS transporter, SP family, solute carrier family 2 (facilitated glucose transporter), member 8 | (RefSeq) sugar transporter ERD6-like 6	Sugar (and other) transporter	General function prediction only	Carbohydrate transport and metabolism	sugar transporter ERD6-like 6 isoform X3 [Olea europaea var. sylvestris]	Sugar transporter ERD6-like 4 OS=Arabidopsis thaliana OX=3702 GN=At1g19450 PE=2 SV=1
TnS000510797g04	--	--	NB-ARC domain	Signal transduction mechanisms	--	hypothetical protein EUGRSUZ_E00907, partial [Eucalyptus grandis]	Putative disease resistance protein RGA3 OS=Solanum bulbocastanum OX=147425 GN=RGA3 PE=2 SV=2
ONT.5818	Cellular Component: membrane (GO:0016020);;	--	--	--	--	PREDICTED: uncharacterized protein LOC103403794 [Malus domestica]	--
TnS000725443g03	--	K04733|1.35482e-06|vra:106771829|K04733 interleukin-1 receptor-associated kinase 4 [EC:2.7.11.1] | (RefSeq) putative receptor-like protein kinase At4g00960	Salt stress response/antifungal	--	--	PREDICTED: putative receptor-like protein kinase At4g00960 [Ipomoea nil]	Putative cysteine-rich repeat secretory protein 22 OS=Arabidopsis thaliana OX=3702 GN=CRRSP22 PE=5 SV=2
TnS000292581g04	--	K07766|2.01214e-44|atr:18433359|K07766 diphosphoinositol-polyphosphate diphosphatase [EC:3.6.1.52] | (RefSeq) nudix hydrolase 16, mitochondrial	NUDIX domain	Signal transduction mechanisms	--	unknown [Picea sitchensis]	Nudix hydrolase 16, mitochondrial OS=Arabidopsis thaliana OX=3702 GN=NUDT16 PE=2 SV=1
TnS000905915g03	Biological Process: pollen tube growth (GO:0009860);; Biological Process: biological regulation (GO:0065007);;	--	PRONE (Plant-specific Rop nucleotide exchanger)	--	--	hypothetical protein B456_005G255800 [Gossypium raimondii]	Rop guanine nucleotide exchange factor 1 OS=Arabidopsis thaliana OX=3702 GN=ROPGEF1 PE=1 SV=2
TnS000376859g05	--	--	Pathogenesis-related protein Bet v I family	--	--	unknown [Picea sitchensis]	Major pollen allergen Car b 1 isoforms 1A and 1B OS=Carpinus betulus OX=12990 PE=1 SV=2
TnS000634203g02	Biological Process: response to stress (GO:0006950);; Cellular Component: chloroplast (GO:0009507);; Cellular Component: thylakoid (GO:0009579);; Biological Process: response to abiotic stimulus (GO:0009628);; Cellular Component: membrane (GO:0016020);; Biological Process: cellular component organization (GO:0016043);;	--	--	--	--	PREDICTED: protein CHLOROPLAST ENHANCING STRESS TOLERANCE, chloroplastic-like isoform X1 [Phoenix dactylifera]	Ycf3-interacting protein 1, chloroplastic OS=Nicotiana tabacum OX=4097 PE=1 SV=2
TnS000822415g10	Molecular Function: protein serine/threonine kinase activity (GO:0004674);; Molecular Function: transmembrane receptor protein tyrosine kinase activity (GO:0004714);; Molecular Function: ATP binding (GO:0005524);; Cellular Component: integral component of membrane (GO:0016021);; Biological Process: peptidyl-tyrosine phosphorylation (GO:0018108);;	--	Protein kinase domain;; Protein tyrosine kinase	Signal transduction mechanisms	Signal transduction mechanisms	PREDICTED: proline-rich receptor-like protein kinase PERK1 [Nelumbo nucifera]	Proline-rich receptor-like protein kinase PERK1 OS=Arabidopsis thaliana OX=3702 GN=PERK1 PE=1 SV=1
TnS000070227g03	Cellular Component: ESCRT I complex (GO:0000813);; Molecular Function: protein complex binding (GO:0032403);; Biological Process: protein transport to vacuole involved in ubiquitin-dependent protein catabolic process via the multivesicular body sorting pathway (GO:0043328);;	K12184|3.45172e-95|mtr:MTR_4g090890|K12184 ESCRT-I complex subunit VPS28 | (RefSeq) vacuolar protein sorting-associated protein VPS28, putative	VPS28 protein	Intracellular trafficking, secretion, and vesicular transport	--	unknown [Picea sitchensis]	Vacuolar protein sorting-associated protein 28 homolog 2 OS=Arabidopsis thaliana OX=3702 GN=VPS28-2 PE=1 SV=2
TnS000792459g09	--	--	Cyclin;; Cyclin, N-terminal domain	General function prediction only	--	PREDICTED: cyclin-U2-2 [Ricinus communis]	Cyclin-U2-2 OS=Arabidopsis thaliana OX=3702 GN=CYCU2-2 PE=1 SV=1
TnS000354953g01	Molecular Function: inorganic phosphate transmembrane transporter activity (GO:0005315);; Cellular Component: chloroplast inner membrane (GO:0009706);; Biological Process: xanthophyll cycle (GO:0010028);; Molecular Function: L-ascorbic acid transporter activity (GO:0015229);; Biological Process: L-ascorbic acid transport (GO:0015882);; Cellular Component: integral component of membrane (GO:001602…	K08193|0|thj:104817026|K08193 MFS transporter, ACS family, solute carrier family 17 (sodium-dependent inorganic phosphate cotransporter), other | (RefSeq) ascorbate transporter, chloroplastic-like	Major Facilitator Superfamily	Carbohydrate transport and metabolism	Carbohydrate transport and metabolism	PREDICTED: ascorbate transporter, chloroplastic-like isoform X2 [Tarenaya hassleriana]	Ascorbate transporter, chloroplastic OS=Arabidopsis thaliana OX=3702 GN=PHT4;4 PE=1 SV=1
TnS000077561g05	Cellular Component: nucleus (GO:0005634);;	--	Lateral organ boundaries (LOB) domain	--	--	LOB domain-containing protein 1-like [Trifolium pratense]	LOB domain-containing protein 11 OS=Arabidopsis thaliana OX=3702 GN=LBD11 PE=2 SV=2
TnS000786609g03	Molecular Function: transferase activity, transferring acyl groups other than amino-acyl groups (GO:0016747);;	K13065|3.91747e-90|nnu:104603248|K13065 shikimate O-hydroxycinnamoyltransferase [EC:2.3.1.133] | (RefSeq) shikimate O-hydroxycinnamoyltransferase-like	Transferase family	--	--	hydroxycinnamoyl CoA shikimate/quinate hydroxycinnamoyltransferase [Pinus pinaster]	Shikimate O-hydroxycinnamoyltransferase OS=Nicotiana tabacum OX=4097 GN=HST PE=1 SV=1
TnS000757737g02	--	--	PPR repeat;; PPR repeat family;; PPR repeat;; Pentatricopeptide repeat domain;; Pentacotripeptide-repeat region of PRORP	General function prediction only	--	hypothetical protein COLO4_12610 [Corchorus olitorius]	Pentatricopeptide repeat-containing protein At2g13600 OS=Arabidopsis thaliana OX=3702 GN=PCMP-E76 PE=3 SV=1
TnS000887481g06	Cellular Component: nuclear envelope (GO:0005635);; Biological Process: nuclear envelope organization (GO:0006998);; Cellular Component: integral component of membrane (GO:0016021);;	K19347|1.42428e-12|spen:107007936|K19347 SUN domain-containing protein 1/2 | (RefSeq) protein SAD1/UNC-84 domain protein 1-like	--	Cell cycle control, cell division, chromosome partitioning	--	Sad1/UNC-like [Macleaya cordata]	SUN domain-containing protein 1 OS=Arabidopsis thaliana OX=3702 GN=SUN1 PE=1 SV=1
TnS001002091g06	--	--	Late embryogenesis abundant protein	--	--	unknown [Picea sitchensis]	Late embryogenesis abundant protein At5g17165 OS=Arabidopsis thaliana OX=3702 GN=At5g17165 PE=3 SV=1
TnS000961721g04	--	K01183|6.31217e-10|pop:POPTR_0019s12390g|K01183 chitinase [EC:3.2.1.14] | (RefSeq) POPTRDRAFT_915765; hypothetical protein	Chitinase class I	General function prediction only	General function prediction only	hypothetical protein POPTR_0019s12390g [Populus trichocarpa]	Chitinase 6 OS=Oryza sativa subsp. japonica OX=39947 GN=Cht6 PE=2 SV=1
TnS000506033g05	--	--	--	Function unknown	--	uncharacterized protein LOC18435951 [Amborella trichopoda]	--
TnS000547829g02	--	--	--	--	--	hypothetical protein CL1973Contig1_04, partial [Pinus radiata]	--
TnS000795657g03	Biological Process: carbohydrate metabolic process (GO:0005975);; Molecular Function: alpha-glucosidase activity (GO:0090599);;	K15925|0|gmx:100816950|K15925 alpha-D-xyloside xylohydrolase [EC:3.2.1.177] | (RefSeq) alpha-xylosidase 1-like	Glycosyl hydrolases family 31;; N-terminal barrel of NtMGAM and CtMGAM, maltase-glucoamylase;; Galactose mutarotase-like	Carbohydrate transport and metabolism	Carbohydrate transport and metabolism	unknown [Picea sitchensis]	Alpha-xylosidase 1 OS=Arabidopsis thaliana OX=3702 GN=XYL1 PE=1 SV=1
TnS000287435g08	--	K13457|2.19263e-42|vvi:100258480|K13457 disease resistance protein RPM1 | (RefSeq) disease resistance protein RPM1	NB-ARC domain;; Leucine rich repeat;; Leucine Rich repeats (2 copies);; AAA domain	Signal transduction mechanisms	--	PREDICTED: disease resistance protein RPM1 [Vitis vinifera]	Putative disease resistance protein RGA1 OS=Solanum bulbocastanum OX=147425 GN=RGA1 PE=2 SV=2
TnS000740925g05	Molecular Function: transferase activity (GO:0016740);; Biological Process: cellular metabolic process (GO:0044237);;	K03680|0|atr:18432529|K03680 translation initiation factor eIF-2B subunit delta | (RefSeq) translation initiation factor eIF-2B subunit delta	Initiation factor 2 subunit family	Translation, ribosomal structure and biogenesis	Translation, ribosomal structure and biogenesis	translation initiation factor eIF-2B subunit delta isoform X2 [Amborella trichopoda]	--
TnS000254025g02	Molecular Function: ATP binding (GO:0005524);; Biological Process: protein metabolic process (GO:0019538);;	K03695|0|nnu:104611040|K03695 ATP-dependent Clp protease ATP-binding subunit ClpB | (RefSeq) chaperone protein ClpB1	AAA domain (Cdc48 subfamily);; ATPase family associated with various cellular activities (AAA);; C-terminal, D2-small domain, of ClpB protein;; AAA domain (dynein-related subfamily);; Clp amino terminal domain, pathogenicity island component;; AAA ATPase domain;; AAA domain;; Sigma-54 interaction domain;; IstB-like ATP binding protein;; AAA domain;; Torsin;; RNA helicase;; Holliday junction DNA h…	Posttranslational modification, protein turnover, chaperones	Posttranslational modification, protein turnover, chaperones	PREDICTED: chaperone protein ClpB1 [Nelumbo nucifera]	Chaperone protein ClpB1 OS=Oryza sativa subsp. japonica OX=39947 GN=CLPB1 PE=2 SV=1
TnS000501607g01	--	K08852|0|rcu:8273641|K08852 serine/threonine-protein kinase/endoribonuclease IRE1 [EC:2.7.11.1 3.1.26.-] | (RefSeq) serine/threonine-protein kinase/endoribonuclease IRE1b	Ribonuclease 2-5A;; Protein kinase domain;; Protein tyrosine kinase;; PQQ enzyme repeat	Signal transduction mechanisms	Signal transduction mechanisms	PREDICTED: serine/threonine-protein kinase/endoribonuclease IRE1b [Juglans regia]	Serine/threonine-protein kinase/endoribonuclease IRE1a OS=Arabidopsis thaliana OX=3702 GN=IRE1A PE=1 SV=1
TnS000220661g10	Molecular Function: binding (GO:0005488);; Molecular Function: oxidoreductase activity (GO:0016491);;	--	Cytochrome P450	Secondary metabolites biosynthesis, transport and catabolism	Secondary metabolites biosynthesis, transport and catabolism;; Defense mechanisms	CYP76AA67 [Taxus wallichiana var. chinensis]	Cytochrome P450 76C2 OS=Arabidopsis thaliana OX=3702 GN=CYP76C2 PE=2 SV=1
TnS000887845g02	--	--	--	--	--	--	Beta-phellandrene synthase, chloroplastic OS=Abies grandis OX=46611 GN=ag8 PE=1 SV=1
TnS000882759g01	Molecular Function: beta-glucosidase activity (GO:0008422);; Biological Process: glycosyl compound metabolic process (GO:1901657);;	K01188|4.23395e-22|sbi:SORBI_06g019840|K01188 beta-glucosidase [EC:3.2.1.21] | (RefSeq) SORBIDRAFT_06g019840, Sb06g019840; hypothetical protein	Glycosyl hydrolase family 1	Carbohydrate transport and metabolism	Carbohydrate transport and metabolism	beta-glucosidase 10-like isoform X1 [Asparagus officinalis]	Beta-glucosidase 11 OS=Oryza sativa subsp. japonica OX=39947 GN=BGLU11 PE=3 SV=2
TnS000013453g04	--	--	AP2 domain	--	--	PREDICTED: ethylene-responsive transcription factor ERF113-like [Lupinus angustifolius]	Ethylene-responsive transcription factor ERF110 OS=Arabidopsis thaliana OX=3702 GN=ERF110 PE=2 SV=2
TnS000405011g02	Biological Process: flavonoid metabolic process (GO:0009812);; Molecular Function: UDP-glucosyltransferase activity (GO:0035251);;	K08237|1.22906e-16|jcu:105642874|K08237 hydroquinone glucosyltransferase [EC:2.4.1.218] | (RefSeq) hydroquinone glucosyltransferase	--	Carbohydrate transport and metabolism;; Energy production and conversion	--	hydroquinone glucosyltransferase [Jatropha curcas]	UDP-glucose:2-hydroxyflavanone C-glucosyltransferase OS=Oryza sativa subsp. japonica OX=39947 GN=CGT PE=3 SV=1
TnS000824839g13	Molecular Function: transferase activity (GO:0016740);;	K08269|5.65064e-21|rcu:8267961|K08269 serine/threonine-protein kinase ULK/ATG1 [EC:2.7.11.1] | (RefSeq) serine/threonine-protein kinase ATG1t	Protein kinase domain;; Protein tyrosine kinase	Posttranslational modification, protein turnover, chaperones;; Intracellular trafficking, secretion, and vesicular transport;; Signal transduction mechanisms	Cell wall/membrane/envelope biogenesis	serine/threonine-protein kinase ATG1t [Herrania umbratica]	Serine/threonine-protein kinase ATG1a OS=Arabidopsis thaliana OX=3702 GN=ATG1A PE=1 SV=1
TnS000932189g10	Cellular Component: mitochondrion (GO:0005739);; Cellular Component: plasma membrane (GO:0005886);; Molecular Function: NADH dehydrogenase (ubiquinone) activity (GO:0008137);; Cellular Component: integral component of membrane (GO:0016021);; Biological Process: oxidation-reduction process (GO:0055114);;	K03878|6.44343e-40|adu:107472573|K03878 NADH-ubiquinone oxidoreductase chain 1 [EC:1.6.5.3] | (RefSeq) NADH-ubiquinone oxidoreductase chain 1	NADH dehydrogenase	Energy production and conversion	Energy production and conversion	NADH dehydrogenase subunit 1 (mitochondrion) [Gnetum gnemon]	NADH-ubiquinone oxidoreductase chain 1 OS=Oenothera berteroana OX=3950 GN=ND1 PE=2 SV=1
TnS000518901g01	Biological Process: organic substance metabolic process (GO:0071704);;	--	--	Nucleotide transport and metabolism	--	gamma-glutamyl peptidase 5-like isoform X2 [Spinacia oleracea]	Gamma-glutamyl peptidase 5 OS=Arabidopsis thaliana OX=3702 GN=GGP5 PE=2 SV=1
TnS000750877g01	Molecular Function: GTP binding (GO:0005525);; Cellular Component: intracellular (GO:0005622);; Biological Process: small GTPase mediated signal transduction (GO:0007264);; Biological Process: embryo sac cellularization (GO:0009558);; Biological Process: embryo development ending in seed dormancy (GO:0009793);; Biological Process: endosperm development (GO:0009960);;	K07943|2.79069e-59|atr:18428540|K07943 ADP-ribosylation factor-like protein 2 | (RefSeq) ADP-ribosylation factor-like protein 2	ADP-ribosylation factor family;; Ras of Complex, Roc, domain of DAPkinase;; Gtr1/RagA G protein conserved region;; Ras family;; 50S ribosome-binding GTPase;; Signal recognition particle receptor beta subunit	Intracellular trafficking, secretion, and vesicular transport;; Cytoskeleton	General function prediction only	unknown [Picea sitchensis]	ADP-ribosylation factor-like protein 2 OS=Arabidopsis thaliana OX=3702 GN=ARL2 PE=2 SV=1
TnS000940441g01	Molecular Function: structural constituent of ribosome (GO:0003735);; Biological Process: translation (GO:0006412);; Cellular Component: large ribosomal subunit (GO:0015934);;	K02880|2.80492e-105|jcu:105644799|K02880 large subunit ribosomal protein L17e | (RefSeq) 60S ribosomal protein L17-2	Ribosomal protein L22p/L17e	Translation, ribosomal structure and biogenesis	Translation, ribosomal structure and biogenesis	unknown [Picea sitchensis]	60S ribosomal protein L17-2 OS=Arabidopsis thaliana OX=3702 GN=RPL17B PE=2 SV=2
TnS000755269g03	--	--	--	--	--	hypothetical protein KFL_002860060 [Klebsormidium nitens]	--
TnS000837583g03	Molecular Function: O-methyltransferase activity (GO:0008171);; Biological Process: alkaloid biosynthetic process (GO:0009821);; Molecular Function: (RS)-norcoclaurine 6-O-methyltransferase activity (GO:0030786);; Biological Process: methylation (GO:0032259);; Molecular Function: identical protein binding (GO:0042802);; Molecular Function: protein dimerization activity (GO:0046983);;	--	O-methyltransferase	General function prediction only	Coenzyme transport and metabolism	PREDICTED: caffeic acid 3-O-methyltransferase-like [Lupinus angustifolius]	(RS)-norcoclaurine 6-O-methyltransferase OS=Papaver somniferum OX=3469 GN=6OMT PE=1 SV=1
TnS000803365g01	Cellular Component: membrane (GO:0016020);;	--	DOMON domain;; Eukaryotic cytochrome b561	Signal transduction mechanisms	--	unknown [Picea sitchensis]	Cytochrome b561 and DOMON domain-containing protein At3g61750 OS=Arabidopsis thaliana OX=3702 GN=At3g61750 PE=3 SV=1
TnS000115123g01	Molecular Function: SNAP receptor activity (GO:0005484);; Cellular Component: plasma membrane (GO:0005886);; Biological Process: intracellular protein transport (GO:0006886);; Cellular Component: cell plate (GO:0009504);; Cellular Component: plasmodesma (GO:0009506);; Cellular Component: phragmoplast (GO:0009524);; Cellular Component: endomembrane system (GO:0012505);; Cellular Component: integra…	K08486|1.82851e-122|cit:102627271|K08486 syntaxin 1B/2/3 | (RefSeq) syntaxin-related protein KNOLLE	Syntaxin;; SNARE domain	Intracellular trafficking, secretion, and vesicular transport	--	syntaxin-related protein KNOLLE [Citrus clementina]	Syntaxin-related protein KNOLLE OS=Arabidopsis thaliana OX=3702 GN=KN PE=1 SV=1
TnS000742521g01	--	--	PLATZ transcription factor	--	--	hypothetical protein BRADI_4g38790v3 [Brachypodium distachyon]	Uncharacterized protein At3g50808 OS=Arabidopsis thaliana OX=3702 GN=At3g50808 PE=4 SV=1
TnS000729819g06	--	--	--	--	--	Serine/threonine protein kinase [Handroanthus impetiginosus]	--
TnS000645161g01	Cellular Component: plastid (GO:0009536);;	--	Lipocalin-like domain	Cell wall/membrane/envelope biogenesis	--	unknown [Picea sitchensis]	Chloroplastic lipocalin OS=Arabidopsis thaliana OX=3702 GN=CHL PE=1 SV=1
TnS000638655g03	--	K04733|1.39298e-38|tcc:TCM_028769|K04733 interleukin-1 receptor-associated kinase 4 [EC:2.7.11.1] | (RefSeq) Serine-threonine protein kinase, plant-type, putative	Protein kinase domain;; Protein tyrosine kinase;; Protein of unknown function (DUF1221)	--	Cell wall/membrane/envelope biogenesis	hypothetical protein AMTR_s00007p00179040 [Amborella trichopoda]	Probable leucine-rich repeat receptor-like serine/threonine-protein kinase At3g14840 OS=Arabidopsis thaliana OX=3702 GN=LRR-RLK PE=1 SV=1
TnS000613069g01	Molecular Function: DNA binding (GO:0003677);; Cellular Component: nucleus (GO:0005634);; Biological Process: regulation of transcription, DNA-templated (GO:0006355);;	K09422|3.06078e-68|nnu:104600871|K09422 myb proto-oncogene protein, plant | (RefSeq) myb-related protein Myb4	Myb-like DNA-binding domain;; Myb-like DNA-binding domain	Transcription	--	hypothetical protein AQUCO_01700716v1 [Aquilegia coerulea]	Transcription factor MYB4 OS=Oryza sativa subsp. japonica OX=39947 GN=MYB4 PE=2 SV=2
TnS000827697g02	Cellular Component: plasma membrane (GO:0005886);; Molecular Function: magnesium ion transmembrane transporter activity (GO:0015095);; Biological Process: magnesium ion transport (GO:0015693);; Cellular Component: integral component of membrane (GO:0016021);; Biological Process: magnesium ion transmembrane transport (GO:1903830);;	--	Magnesium transporter NIPA	Function unknown	--	hypothetical protein T459_04556 [Capsicum annuum]	Probable magnesium transporter NIPA3 OS=Arabidopsis thaliana OX=3702 GN=At1g34470 PE=2 SV=1
TnS000086217g04	Cellular Component: vacuolar membrane (GO:0005774);; Biological Process: oligopeptide transport (GO:0006857);; Cellular Component: chloroplast (GO:0009507);; Molecular Function: oligopeptide transporter activity (GO:0015198);; Molecular Function: transmembrane transporter activity (GO:0022857);;	--	OPT oligopeptide transporter protein	--	Function unknown	probable metal-nicotianamine transporter YSL12 isoform X1 [Amborella trichopoda]	Probable metal-nicotianamine transporter YSL6 OS=Arabidopsis thaliana OX=3702 GN=YSL6 PE=2 SV=2
TnS000830595g16	Cellular Component: intracellular part (GO:0044424);;	--	Armadillo/beta-catenin-like repeat	Function unknown	--	hypothetical protein POPTR_0011s07470g [Populus trichocarpa]	U-box domain-containing protein 13 OS=Arabidopsis thaliana OX=3702 GN=PUB13 PE=1 SV=1
TnS001029447g02	Cellular Component: membrane (GO:0016020);; Molecular Function: kinase activity (GO:0016301);; Biological Process: phosphorylation (GO:0016310);;	--	Protein tyrosine kinase	Signal transduction mechanisms	--	hypothetical protein AMTR_s00005p00184950 [Amborella trichopoda]	Protein STRUBBELIG-RECEPTOR FAMILY 8 OS=Arabidopsis thaliana OX=3702 GN=SRF8 PE=2 SV=1
TnS000505309g01	Molecular Function: binding (GO:0005488);; Molecular Function: oxidoreductase activity (GO:0016491);;	--	Cytochrome P450	Secondary metabolites biosynthesis, transport and catabolism;; Lipid transport and metabolism	--	alkane hydroxylase MAH1 [Jatropha curcas]	Cytochrome P450 86B1 OS=Arabidopsis thaliana OX=3702 GN=CYP86B1 PE=2 SV=1
TnS013910782g01	Biological Process: cellular protein metabolic process (GO:0044267);;	--	Ring finger domain;; Zinc finger, C3HC4 type (RING finger);; RING-type zinc-finger;; RING-like zinc finger;; zinc-RING finger domain;; Zinc finger, C3HC4 type (RING finger)	Posttranslational modification, protein turnover, chaperones	--	E3 ubiquitin-protein ligase RING1-like [Cucurbita moschata]	E3 ubiquitin-protein ligase RDUF1 OS=Arabidopsis thaliana OX=3702 GN=RDUF1 PE=1 SV=1
TnS001041711g03	Cellular Component: kinetochore (GO:0000776);; Biological Process: centromere complex assembly (GO:0034508);;	K11507|4.23372e-113|mus:103973849|K11507 centromere protein O | (RefSeq) uncharacterized protein LOC103973849	Cenp-O kinetochore centromere component	--	--	unknown [Picea sitchensis]	--
TnS000213381g04	--	K04733|1.99772e-155|gra:105769339|K04733 interleukin-1 receptor-associated kinase 4 [EC:2.7.11.1] | (RefSeq) L-type lectin-domain containing receptor kinase IX.1-like	Legume lectin domain;; Protein tyrosine kinase;; Protein kinase domain	--	Signal transduction mechanisms	PREDICTED: L-type lectin-domain containing receptor kinase IX.1-like [Gossypium raimondii]	L-type lectin-domain containing receptor kinase IX.1 OS=Arabidopsis thaliana OX=3702 GN=LECRK91 PE=1 SV=1
TnS001025979g02	Cellular Component: cytosol (GO:0005829);;	--	--	General function prediction only	--	unknown [Picea sitchensis]	--
TnS000726289g06	Cellular Component: mitochondrion (GO:0005739);; Cellular Component: cytosol (GO:0005829);; Molecular Function: 1-aminocyclopropane-1-carboxylate deaminase activity (GO:0008660);; Cellular Component: chloroplast (GO:0009507);; Biological Process: ethylene biosynthetic process (GO:0009693);; Molecular Function: D-cysteine desulfhydrase activity (GO:0019148);; Biological Process: D-cysteine catabol…	--	Pyridoxal-phosphate dependent enzyme	--	Amino acid transport and metabolism	unknown [Picea sitchensis]	Putative D-cysteine desulfhydrase 1, mitochondrial OS=Oryza sativa subsp. japonica OX=39947 GN=Os02g0773300 PE=2 SV=2
TnS000865277g02	Molecular Function: transaminase activity (GO:0008483);; Biological Process: biosynthetic process (GO:0009058);; Molecular Function: pyridoxal phosphate binding (GO:0030170);;	--	--	Amino acid transport and metabolism	--	unknown [Picea sitchensis]	--
TnS000242443g06	Molecular Function: RNA binding (GO:0003723);; Molecular Function: structural constituent of ribosome (GO:0003735);; Biological Process: transcription, DNA-templated (GO:0006351);; Biological Process: translation (GO:0006412);; Cellular Component: thylakoid (GO:0009579);; Cellular Component: membrane (GO:0016020);; Cellular Component: cytosolic ribosome (GO:0022626);; Cellular Component: chloropl…	K02926|4.67276e-70|nnu:104601218|K02926 large subunit ribosomal protein L4 | (RefSeq) 50S ribosomal protein L4, chloroplastic-like	Ribosomal protein L4/L1 family	Translation, ribosomal structure and biogenesis	Translation, ribosomal structure and biogenesis	unknown [Picea sitchensis]	50S ribosomal protein L4, chloroplastic OS=Spinacia oleracea OX=3562 GN=RPL4 PE=1 SV=1
TnS000122547g12	--	K15639|6.89084e-07|sot:102582293|K15639 PHYB activation tagged suppressor 1 [EC:1.14.-.-] | (RefSeq) cytochrome P450 734A1-like	--	--	--	unknown [Picea sitchensis]	Cytochrome P450 734A2 OS=Oryza sativa subsp. japonica OX=39947 GN=CYP734A2 PE=2 SV=1
TnS000651073g02	Molecular Function: transferase activity (GO:0016740);;	--	O-methyltransferase;; Dimerisation domain	General function prediction only	Coenzyme transport and metabolism	caffeic acid O-methyltransferase [Pinus taeda]	Flavone 3&apos;-O-methyltransferase 1 OS=Arabidopsis thaliana OX=3702 GN=OMT1 PE=1 SV=1
TnS000203073g05	Cellular Component: nucleus (GO:0005634);; Biological Process: chromatin assembly or disassembly (GO:0006333);;	K10753|2.74116e-95|egu:105047131|K10753 histone chaperone ASF1 | (RefSeq) histone chaperone ASF1B-like	ASF1 like histone chaperone	Transcription;; Chromatin structure and dynamics	--	unknown [Picea sitchensis]	Probable histone chaperone ASF1A OS=Arabidopsis thaliana OX=3702 GN=ASF1A PE=1 SV=1
TnS013877308g01	--	K01301|1.56776e-15|smo:SELMODRAFT_73556|K01301 N-acetylated-alpha-linked acidic dipeptidase [EC:3.4.17.21] | (RefSeq) AMP1C-1; hypothetical protein	HMG (high mobility group) box;; HMG-box domain	Posttranslational modification, protein turnover, chaperones;; Inorganic ion transport and metabolism;; General function prediction only	Posttranslational modification, protein turnover, chaperones	PREDICTED: probable glutamate carboxypeptidase 2 [Camelina sativa]	Probable glutamate carboxypeptidase AMP1 OS=Arabidopsis thaliana OX=3702 GN=AMP1 PE=1 SV=3
TnS000146937g01	Molecular Function: core promoter sequence-specific DNA binding (GO:0001046);; Molecular Function: transcriptional activator activity, RNA polymerase II transcription regulatory region sequence-specific binding (GO:0001228);; Cellular Component: nucleus (GO:0005634);; Biological Process: transcription from RNA polymerase II promoter (GO:0006366);; Molecular Function: protein dimerization activity…	--	Helix-loop-helix DNA-binding domain	--	--	PREDICTED: transcription factor bHLH139-like [Brachypodium distachyon]	Transcription factor bHLH54 OS=Arabidopsis thaliana OX=3702 GN=BHLH54 PE=2 SV=1
TnS000266583g20	Molecular Function: DNA binding (GO:0003677);; Molecular Function: transcription factor activity, sequence-specific DNA binding (GO:0003700);; Cellular Component: nucleus (GO:0005634);; Biological Process: regulation of transcription, DNA-templated (GO:0006355);; Molecular Function: protein dimerization activity (GO:0046983);;	--	K-box region	--	--	putative MADS-domain transcription factor GGM14, partial [Gnetum gnemon]	--
TnS000470535g02	--	--	Ricin-type beta-trefoil lectin domain;; Ricin-type beta-trefoil lectin domain-like	--	Carbohydrate transport and metabolism	PREDICTED: nigrin b-like [Malus domestica]	Nigrin b OS=Sambucus nigra OX=4202 PE=1 SV=2
TnS000928569g06	Molecular Function: iron ion binding (GO:0005506);; Cellular Component: chloroplast (GO:0009507);; Biological Process: photosynthesis (GO:0015979);; Biological Process: light-independent chlorophyll biosynthetic process (GO:0036068);; Molecular Function: magnesium-protoporphyrin IX monomethyl ester (oxidative) cyclase activity (GO:0048529);; Biological Process: oxidation-reduction process (GO:005…	K04035|0|rcu:8289525|K04035 magnesium-protoporphyrin IX monomethyl ester (oxidative) cyclase [EC:1.14.13.81] | (RefSeq) magnesium-protoporphyrin IX monomethyl ester [oxidative] cyclase, chloroplastic	Rubrerythrin	--	Nucleotide transport and metabolism	PREDICTED: magnesium-protoporphyrin IX monomethyl ester [oxidative] cyclase, chloroplastic [Ricinus communis]	Magnesium-protoporphyrin IX monomethyl ester [oxidative] cyclase, chloroplastic OS=Euphorbia esula OX=3993 GN=CRD1 PE=3 SV=1
TnS013907788g01	--	--	--	--	--	hypothetical protein SELMODRAFT_421953 [Selaginella moellendorffii]	--
TnS000724829g01	Cellular Component: extracellular region (GO:0005576);; Cellular Component: cell wall (GO:0005618);; Biological Process: plant-type cell wall organization (GO:0009664);; Cellular Component: membrane (GO:0016020);;	--	Pollen allergen;; Lytic transglycolase	--	--	expansin [Pinus taeda]	Expansin-A8 OS=Arabidopsis thaliana OX=3702 GN=EXPA8 PE=2 SV=1
TnS000558897g07	--	--	WD domain, G-beta repeat	Function unknown	General function prediction only	WD repeat-containing protein 76 [Olea europaea var. sylvestris]	U4/U6 small nuclear ribonucleoprotein PRP4-like protein OS=Arabidopsis thaliana OX=3702 GN=LIS PE=2 SV=1
TnS000005915g03	--	--	Xylanase inhibitor C-terminal	Posttranslational modification, protein turnover, chaperones	--	hypothetical protein SELMODRAFT_83230 [Selaginella moellendorffii]	--
TnS000743821g01	Cellular Component: vacuole (GO:0005773);; Biological Process: regulation of transcription, DNA-templated (GO:0006355);;	--	Protein of unknown function, DUF547;; Leucine-zipper of ternary complex factor MIP1	--	Carbohydrate transport and metabolism	Ternary complex factor MIP1, leucine-zipper [Trema orientalis]	--
TnS000934399g01	--	K01488|1.26357e-160|atr:18447919|K01488 adenosine deaminase [EC:3.5.4.4] | (RefSeq) adenosine deaminase-like protein	Adenosine/AMP deaminase	Nucleotide transport and metabolism	Nucleotide transport and metabolism	adenosine deaminase-like protein isoform X1 [Amborella trichopoda]	--
TnS013780916g01	Cellular Component: intracellular part (GO:0044424);;	K02183|4.65482e-31|olu:OSTLU_39965|K02183 calmodulin | (RefSeq) hypothetical protein	EF-hand domain;; EF hand	Cytoskeleton	Signal transduction mechanisms	Calmodulin [Smittium mucronatum]	Calmodulin OS=Pythium splendens OX=82926 PE=2 SV=1
TnS001003947g01	Cellular Component: integral component of membrane (GO:0016021);;	--	Serine incorporator (Serinc)	Function unknown	--	PREDICTED: probable serine incorporator [Camelina sativa]	--
TnS000497013g27	Molecular Function: hydrolase activity (GO:0016787);;	--	Glycosyl hydrolases family 16	--	Carbohydrate transport and metabolism	Glycoside hydrolase, family 16 [Corchorus capsularis]	Probable xyloglucan endotransglucosylase/hydrolase protein 27 OS=Arabidopsis thaliana OX=3702 GN=XTH27 PE=2 SV=2
TnS001010039g01	--	--	GDSL-like Lipase/Acylhydrolase	--	Lipid transport and metabolism;; General function prediction only	GDSL esterase/lipase At5g55050-like [Manihot esculenta]	GDSL esterase/lipase At5g55050 OS=Arabidopsis thaliana OX=3702 GN=At5g55050 PE=2 SV=1
TnS000338169g02	Molecular Function: catalytic activity (GO:0003824);; Biological Process: metabolic process (GO:0008152);;	--	haloacid dehalogenase-like hydrolase	--	--	PREDICTED: glycerol-3-phosphate acyltransferase 1-like isoform X3 [Nicotiana tabacum]	Glycerol-3-phosphate 2-O-acyltransferase 6 OS=Arabidopsis thaliana OX=3702 GN=GPAT6 PE=1 SV=1
TnS000254899g03	Cellular Component: integral component of membrane (GO:0016021);; Biological Process: metal ion transport (GO:0030001);; Molecular Function: metal ion transmembrane transporter activity (GO:0046873);; Biological Process: transmembrane transport (GO:0055085);;	--	ZIP Zinc transporter	Inorganic ion transport and metabolism	Inorganic ion transport and metabolism	PREDICTED: putative zinc transporter At3g08650 isoform X1 [Musa acuminata subsp. malaccensis]	Putative zinc transporter At3g08650 OS=Arabidopsis thaliana OX=3702 GN=At3g08650 PE=2 SV=2
TnS000593333g04	Molecular Function: monooxygenase activity (GO:0004497);; Molecular Function: binding (GO:0005488);; Cellular Component: membrane (GO:0016020);; Molecular Function: oxidoreductase activity, acting on paired donors, with incorporation or reduction of molecular oxygen (GO:0016705);; Biological Process: single-organism metabolic process (GO:0044710);;	--	--	Secondary metabolites biosynthesis, transport and catabolism	--	unknown [Picea sitchensis]	Flavonoid 3&apos;,5&apos;-hydroxylase OS=Eustoma exaltatum subsp. russellianum OX=52518 GN=CYP75A7 PE=2 SV=1
TnS000191245g12	Molecular Function: core promoter sequence-specific DNA binding (GO:0001046);; Molecular Function: transcriptional activator activity, RNA polymerase II transcription regulatory region sequence-specific binding (GO:0001228);; Cellular Component: nucleus (GO:0005634);; Biological Process: positive regulation of transcription from RNA polymerase II promoter (GO:0045944);; Molecular Function: protei…	--	Helix-loop-helix DNA-binding domain	--	--	PREDICTED: transcription factor bHLH85-like [Oryza sativa Japonica Group]	Transcription factor bHLH85 OS=Arabidopsis thaliana OX=3702 GN=BHLH85 PE=2 SV=1
TnS000297587g04	Molecular Function: threonine-type endopeptidase activity (GO:0004298);; Cellular Component: nucleus (GO:0005634);; Cellular Component: vacuolar membrane (GO:0005774);; Cellular Component: cytosol (GO:0005829);; Cellular Component: proteasome core complex (GO:0005839);; Biological Process: regulation of plant-type hypersensitive response (GO:0010363);; Biological Process: proteolysis involved in …	K02738|6.45361e-86|cit:102621207|K02738 20S proteasome subunit beta 1 [EC:3.4.25.1] | (RefSeq) proteasome subunit beta type-6	Proteasome subunit	Posttranslational modification, protein turnover, chaperones	Posttranslational modification, protein turnover, chaperones	unknown [Picea sitchensis]	Proteasome subunit beta type-6 OS=Nicotiana tabacum OX=4097 PE=2 SV=1
TnS000637329g01	Molecular Function: transcription factor activity, sequence-specific DNA binding (GO:0003700);; Cellular Component: nucleus (GO:0005634);; Biological Process: regulation of transcription, DNA-templated (GO:0006355);; Molecular Function: sequence-specific DNA binding (GO:0043565);;	K09419|5.66235e-49|tcc:TCM_033816|K09419 heat shock transcription factor, other eukaryote | (RefSeq) Heat shock transcription factor B4	HSF-type DNA-binding	Transcription	--	hypothetical protein AXG93_1175s1270 [Marchantia polymorpha subsp. ruderalis]	Heat stress transcription factor B-4 OS=Arabidopsis thaliana OX=3702 GN=HSFB4 PE=2 SV=1
TnS000641359g01	Biological Process: nucleic acid metabolic process (GO:0090304);;	K07456|0|nnu:104586426|K07456 DNA mismatch repair protein MutS2 | (RefSeq) endonuclease MutS2	MutS domain V	--	Replication, recombination and repair	PREDICTED: uncharacterized protein LOC109011515 [Juglans regia]	DNA mismatch repair protein MSH3 OS=Arabidopsis thaliana OX=3702 GN=MSH3 PE=1 SV=2
TnS000288825g03	Cellular Component: Golgi apparatus (GO:0005794);; Cellular Component: integral component of membrane (GO:0016021);;	K20359|1.32514e-17|atr:18423470|K20359 PRA1 family protein 1 | (RefSeq) PRA1 family protein B3	PRA1 family protein	Intracellular trafficking, secretion, and vesicular transport	--	PRA1 family protein B4-like [Prunus avium]	PRA1 family protein B5 OS=Arabidopsis thaliana OX=3702 GN=PRA1B5 PE=1 SV=1
TnS000043153g02	--	--	GDSL/SGNH-like Acyl-Esterase family found in Pmr5 and Cas1p;; PMR5 N terminal Domain	--	--	protein trichome birefringence-like 2 [Prunus persica]	Protein trichome birefringence-like 2 OS=Arabidopsis thaliana OX=3702 GN=TBL2 PE=2 SV=1
TnS000462239g02	--	--	ACT domain	--	--	hypothetical protein PHAVU_001G180200g [Phaseolus vulgaris]	ACT domain-containing protein ACR9 OS=Arabidopsis thaliana OX=3702 GN=ACR9 PE=2 SV=1
TnS000162101g01	Cellular Component: integral component of membrane (GO:0016021);;	K16302|1.34393e-22|nnu:104596424|K16302 metal transporter CNNM | (RefSeq) DUF21 domain-containing protein At4g14240-like	Domain of unknown function DUF21	Function unknown	--	uncharacterized protein LOC109769775 [Aegilops tauschii subsp. tauschii]	DUF21 domain-containing protein At4g14240 OS=Arabidopsis thaliana OX=3702 GN=CBSDUF1 PE=1 SV=1
TnS000427783g08	--	--	CrcB-like protein, Camphor Resistance (CrcB)	--	--	hypothetical protein PHYPA_008971 [Physcomitrella patens]	--
TnS000930203g04	--	K07023|2.33739e-82|vra:106778692|K07023 putative hydrolases of HD superfamily | (RefSeq) HD domain-containing protein 2-like	HD domain;; HD domain	General function prediction only	Nucleotide transport and metabolism;; General function prediction only	HD domain-containing protein C4G3.17-like [Cucurbita pepo subsp. pepo]	--
TnS000060161g06	--	--	--	--	--	unknown [Picea sitchensis]	--
TnS000133039g06	--	K04733|1.2853e-61|smo:SELMODRAFT_267563|K04733 interleukin-1 receptor-associated kinase 4 [EC:2.7.11.1] | (RefSeq) hypothetical protein	Protein kinase domain;; Protein tyrosine kinase	--	Cell wall/membrane/envelope biogenesis	hypothetical protein AXG93_4689s1750 [Marchantia polymorpha subsp. ruderalis]	Probable inactive receptor kinase At2g26730 OS=Arabidopsis thaliana OX=3702 GN=At2g26730 PE=1 SV=1
TnS000382169g06	Cellular Component: nucleus (GO:0005634);; Cellular Component: microtubule cytoskeleton (GO:0015630);; Cellular Component: cytoskeletal part (GO:0044430);; Biological Process: regulation of cellular process (GO:0050794);;	--	--	--	--	PREDICTED: protein TPX2 isoform X2 [Juglans regia]	--
TnS000501345g03	Cellular Component: extracellular region (GO:0005576);;	--	Cysteine-rich secretory protein family	Function unknown	Function unknown	hypothetical protein PHYPA_003448 [Physcomitrella patens]	Pathogenesis-related protein PR-1 OS=Medicago truncatula OX=3880 GN=PR-1 PE=2 SV=1
TnS000898971g14	--	--	Pathogenesis-related protein Bet v I family	--	--	PR10 protein [Pinus monticola]	Major pollen allergen Bet v 1-B OS=Betula pendula OX=3505 GN=BETV1B PE=1 SV=2
TnS000469357g01	Molecular Function: nucleotide binding (GO:0000166);; Molecular Function: microtubule motor activity (GO:0003777);; Cellular Component: kinesin complex (GO:0005871);; Biological Process: microtubule-based movement (GO:0007018);; Molecular Function: ATPase activity (GO:0016887);; Cellular Component: intracellular membrane-bounded organelle (GO:0043231);; Biological Process: cellular metabolic proc…	K10406|1.92002e-10|pda:103701726|K10406 kinesin family member C2/C3 | (RefSeq) kinesin-4-like	--	Cytoskeleton	--	PREDICTED: kinesin-like protein KIN-14G isoform X3 [Nelumbo nucifera]	Kinesin-like protein KIN-14L OS=Arabidopsis thaliana OX=3702 GN=KIN14L PE=3 SV=2
TnS000904019g04	Molecular Function: ion channel activity (GO:0005216);; Biological Process: ion transport (GO:0006811);;	--	Calcium-activated BK potassium channel alpha subunit;; Ion channel;; Ion transport protein	Inorganic ion transport and metabolism;; Signal transduction mechanisms	Signal transduction mechanisms	hypothetical protein AXG93_1154s1520 [Marchantia polymorpha subsp. ruderalis]	--
TnS000976699g01	Molecular Function: methyltransferase activity (GO:0008168);;	--	O-methyltransferase;; Dimerisation domain	General function prediction only	Coenzyme transport and metabolism	hydroxycinnamic acids/hydroxycinnamoyl CoA esters OMT [Pinus sylvestris]	Caffeic acid 3-O-methyltransferase 1 OS=Populus tremuloides OX=3693 GN=OMT1 PE=1 SV=1
TnS000584151g05	Molecular Function: binding (GO:0005488);; Biological Process: primary metabolic process (GO:0044238);; Biological Process: cellular macromolecule metabolic process (GO:0044260);; Biological Process: gametophyte development (GO:0048229);;	--	BTB/POZ domain	Transcription	--	BTB/POZ and TAZ domain-containing protein 3 [Amborella trichopoda]	BTB/POZ and TAZ domain-containing protein 3 OS=Arabidopsis thaliana OX=3702 GN=BT3 PE=1 SV=2
TnS000823673g02	Molecular Function: iron ion binding (GO:0005506);; Biological Process: fatty acid biosynthetic process (GO:0006633);; Cellular Component: integral component of membrane (GO:0016021);; Molecular Function: oxidoreductase activity (GO:0016491);; Biological Process: oxidation-reduction process (GO:0055114);;	K15746|1.18116e-94|egu:105043314|K15746 beta-carotene 3-hydroxylase [EC:1.14.13.129] | (RefSeq) beta-carotene 3-hydroxylase 2, chloroplastic-like	Fatty acid hydroxylase superfamily	--	Lipid transport and metabolism	unknown [Picea sitchensis]	Beta-carotene 3-hydroxylase, chloroplastic OS=Gentiana lutea OX=38851 GN=BHY PE=2 SV=1
TnS000874347g07	Molecular Function: protein serine/threonine kinase activity (GO:0004674);; Molecular Function: ATP binding (GO:0005524);; Cellular Component: nucleus (GO:0005634);; Cellular Component: cytoplasm (GO:0005737);; Biological Process: protein phosphorylation (GO:0006468);; Biological Process: intracellular signal transduction (GO:0035556);;	K14498|1.26393e-122|vvi:100259302|K14498 serine/threonine-protein kinase SRK2 [EC:2.7.11.1] | (RefSeq) serine/threonine-protein kinase SRK2A	Protein kinase domain;; Protein tyrosine kinase	Signal transduction mechanisms	Signal transduction mechanisms	hypothetical protein TSUD_390850 [Trifolium subterraneum]	Serine/threonine-protein kinase SAPK7 OS=Oryza sativa subsp. japonica OX=39947 GN=SAPK7 PE=2 SV=2
TnS000769277g02	--	--	--	--	--	PREDICTED: reticuline oxidase isoform X1 [Vitis vinifera]	Berberine bridge enzyme-like 18 OS=Arabidopsis thaliana OX=3702 GN=At4g20820 PE=3 SV=1
TnS000096835g02	Biological Process: fatty acid metabolic process (GO:0006631);; Molecular Function: transferase activity, transferring acyl groups other than amino-acyl groups (GO:0016747);;	K15397|7.13456e-41|pop:POPTR_0009s11940g|K15397 3-ketoacyl-CoA synthase [EC:2.3.1.199] | (RefSeq) POPTRDRAFT_804204; hypothetical protein	FAE1/Type III polyketide synthase-like protein;; Chalcone and stilbene synthases, C-terminal domain	--	--	unknown [Picea sitchensis]	3-ketoacyl-CoA synthase 4 OS=Arabidopsis thaliana OX=3702 GN=KCS4 PE=2 SV=1
TnS000759069g04	Molecular Function: iron ion binding (GO:0005506);; Cellular Component: integral component of membrane (GO:0016021);; Molecular Function: oxidoreductase activity, acting on paired donors, with incorporation or reduction of molecular oxygen (GO:0016705);; Molecular Function: L-ascorbic acid binding (GO:0031418);; Biological Process: oxidation-reduction process (GO:0055114);;	K00472|4.27868e-83|smo:SELMODRAFT_418273|K00472 prolyl 4-hydroxylase [EC:1.14.11.2] | (RefSeq) hypothetical protein	2OG-Fe(II) oxygenase superfamily;; 2OG-Fe(II) oxygenase superfamily	Amino acid transport and metabolism	Translation, ribosomal structure and biogenesis;; Posttranslational modification, protein turnover, chaperones	probable prolyl 4-hydroxylase 10 [Cucurbita moschata]	Probable prolyl 4-hydroxylase 3 OS=Arabidopsis thaliana OX=3702 GN=P4H3 PE=2 SV=1
TnS000334435g01	Molecular Function: GTP cyclohydrolase II activity (GO:0003935);; Molecular Function: 3,4-dihydroxy-2-butanone-4-phosphate synthase activity (GO:0008686);; Biological Process: riboflavin biosynthetic process (GO:0009231);; Cellular Component: chloroplast stroma (GO:0009570);; Cellular Component: membrane (GO:0016020);;	K14652|0|atr:18423303|K14652 3,4-dihydroxy 2-butanone 4-phosphate synthase / GTP cyclohydrolase II [EC:4.1.99.12 3.5.4.25] | (RefSeq) probable bifunctional riboflavin biosynthesis protein RIBA 1, chloroplastic	3,4-dihydroxy-2-butanone 4-phosphate synthase;; GTP cyclohydrolase II	Coenzyme transport and metabolism	Coenzyme transport and metabolism	probable bifunctional riboflavin biosynthesis protein RIBA 1, chloroplastic isoform X1 [Amborella trichopoda]	Bifunctional riboflavin biosynthesis protein RIBA 1, chloroplastic OS=Arabidopsis thaliana OX=3702 GN=RIBA1 PE=1 SV=2
TnS000286199g09	Cellular Component: nucleosome (GO:0000786);; Cellular Component: nuclear chromatin (GO:0000790);; Molecular Function: DNA binding (GO:0003677);; Cellular Component: vacuole (GO:0005773);; Biological Process: chromatin silencing (GO:0006342);; Biological Process: response to temperature stimulus (GO:0009266);; Biological Process: defense response to bacterium (GO:0042742);; Molecular Function: pr…	K11251|4.02644e-66|pper:PRUPE_ppa013175mg|K11251 histone H2A | (RefSeq) hypothetical protein	Core histone H2A/H2B/H3/H4;; C-terminus of histone H2A;; Histone-like transcription factor (CBF/NF-Y) and archaeal histone	Chromatin structure and dynamics	--	unknown [Picea sitchensis]	Probable histone H2A variant 3 OS=Oryza sativa subsp. japonica OX=39947 GN=Os03g0743400 PE=2 SV=1
TnS001043071g04	Cellular Component: integral component of membrane (GO:0016021);; Molecular Function: peptide-O-fucosyltransferase activity (GO:0046922);;	K03691|0|atr:18432553|K03691 peptide-O-fucosyltransferase [EC:2.4.1.221] | (RefSeq) uncharacterized LOC18432553	GDP-fucose protein O-fucosyltransferase	--	--	uncharacterized protein LOC18432553 [Amborella trichopoda]	O-fucosyltransferase 5 OS=Arabidopsis thaliana OX=3702 GN=OFUT5 PE=2 SV=1
TnS000190345g05	--	--	Protein of unknown function (DUF1336)	--	--	unknown [Picea sitchensis]	Protein ENHANCED DISEASE RESISTANCE 2-like OS=Arabidopsis thaliana OX=3702 GN=EDR2L PE=2 SV=1
TnS013824250g01	--	--	--	--	Energy production and conversion	unnamed protein product [Eutrema halophilum]	Pyrophosphate-energized membrane proton pump 2 OS=Arabidopsis thaliana OX=3702 GN=AVPL1 PE=1 SV=2
TnS000985183g02	Cellular Component: mitochondrion (GO:0005739);; Molecular Function: cobalt ion binding (GO:0050897);; Biological Process: mitochondrial RNA modification (GO:1900864);;	--	--	--	--	unknown [Picea sitchensis]	Multiple organellar RNA editing factor 3, mitochondrial OS=Arabidopsis thaliana OX=3702 GN=MORF3 PE=1 SV=1
TnS000041303g18	--	--	PPR repeat family;; PPR repeat;; PPR repeat	General function prediction only	--	PREDICTED: pentatricopeptide repeat-containing protein At3g02330 [Brassica oleracea var. oleracea]	Pentatricopeptide repeat-containing protein At3g02330, mitochondrial OS=Arabidopsis thaliana OX=3702 GN=PCMP-E90 PE=2 SV=2
TnS000254335g04	Molecular Function: magnesium ion binding (GO:0000287);; Biological Process: sucrose biosynthetic process (GO:0005986);; Biological Process: dephosphorylation (GO:0016311);; Molecular Function: sucrose-phosphate phosphatase activity (GO:0050307);;	K07024|6.30888e-179|egu:105059936|K07024 sucrose-6-phosphatase&#160; [EC:3.1.3.24] | (RefSeq) sucrose-phosphatase 2	Sucrose-6F-phosphate phosphohydrolase;; Sucrose-6-phosphate phosphohydrolase C-terminal;; haloacid dehalogenase-like hydrolase	--	Coenzyme transport and metabolism;; General function prediction only	unknown [Picea sitchensis]	Sucrose-phosphatase 1 OS=Nicotiana tabacum OX=4097 GN=SPP1 PE=2 SV=1
TnS000504011g01	Molecular Function: kinase activity (GO:0016301);;	--	--	--	--	hypothetical protein AQUCO_00201221v1 [Aquilegia coerulea]	Receptor-like kinase TMK3 OS=Arabidopsis thaliana OX=3702 GN=TMK3 PE=2 SV=1
TnS000120979g01	Cellular Component: integral component of membrane (GO:0016021);;	--	Protein of unknown function (DUF502)	--	Function unknown	unknown [Picea sitchensis]	Protein CONTINUOUS VASCULAR RING 1 OS=Arabidopsis thaliana OX=3702 GN=COV1 PE=1 SV=2
TnS000206553g02	Cellular Component: membrane (GO:0016020);;	--	--	--	--	unknown [Picea sitchensis]	--
TnS000853829g02	Molecular Function: serine-type endopeptidase activity (GO:0004252);; Biological Process: proteolysis (GO:0006508);;	K08669|9.68714e-163|nnu:104609043|K08669 HtrA serine peptidase 2 [EC:3.4.21.108] | (RefSeq) putative protease Do-like 14	Trypsin-like peptidase domain;; Trypsin;; PDZ domain	Posttranslational modification, protein turnover, chaperones	Posttranslational modification, protein turnover, chaperones	unknown [Picea sitchensis]	Putative protease Do-like 14 OS=Arabidopsis thaliana OX=3702 GN=DEGP14 PE=3 SV=2
TnS001036137g06	Biological Process: lignin metabolic process (GO:0009808);; Molecular Function: oxidoreductase activity (GO:0016491);; Molecular Function: metal ion binding (GO:0046872);;	K05909|1.79797e-09|bdi:100844858|K05909 laccase [EC:1.10.3.2] | (RefSeq) laccase-12/13-like	Multicopper oxidase	Secondary metabolites biosynthesis, transport and catabolism	--	PREDICTED: laccase-12/13-like [Brachypodium distachyon]	Laccase-16 OS=Arabidopsis thaliana OX=3702 GN=LAC16 PE=2 SV=2
TnS000939231g08	Biological Process: protein polyubiquitination (GO:0000209);; Molecular Function: ATP binding (GO:0005524);; Cellular Component: nucleus (GO:0005634);; Cellular Component: cytoplasm (GO:0005737);; Molecular Function: ubiquitin protein ligase binding (GO:0031625);; Biological Process: proteasome-mediated ubiquitin-dependent protein catabolic process (GO:0043161);; Molecular Function: ubiquitin pro…	K10688|6.86094e-87|atr:18429279|K10688 ubiquitin-conjugating enzyme E2 W [EC:2.3.2.25] | (RefSeq) probable ubiquitin-conjugating enzyme E2 16	Ubiquitin-conjugating enzyme	Posttranslational modification, protein turnover, chaperones	--	unnamed protein product [Coffea canephora]	Probable ubiquitin-conjugating enzyme E2 16 OS=Arabidopsis thaliana OX=3702 GN=UBC16 PE=2 SV=1
TnS000181141g03	Cellular Component: membrane (GO:0016020);;	--	Transmembrane amino acid transporter protein;; Tryptophan/tyrosine permease family	Amino acid transport and metabolism	--	unknown [Picea sitchensis]	Amino acid permease 2 OS=Arabidopsis thaliana OX=3702 GN=AAP2 PE=1 SV=1
TnS000950273g02	Molecular Function: protein serine/threonine phosphatase activity (GO:0004722);; Biological Process: protein dephosphorylation (GO:0006470);; Molecular Function: metal ion binding (GO:0046872);;	K17506|7.40672e-14|atr:18431121|K17506 protein phosphatase 1L [EC:3.1.3.16] | (RefSeq) probable protein phosphatase 2C 76	Protein phosphatase 2C	Signal transduction mechanisms	--	unknown [Picea sitchensis]	Probable protein phosphatase 2C 52 OS=Oryza sativa subsp. japonica OX=39947 GN=Os05g0587100 PE=2 SV=1
TnS000991049g04	Molecular Function: catalytic activity (GO:0003824);;	--	Allinase	--	--	hypothetical protein MANES_02G183500 [Manihot esculenta]	Tryptophan aminotransferase-related protein 4 OS=Arabidopsis thaliana OX=3702 GN=TAR4 PE=2 SV=2
TnS000877731g01	Molecular Function: oxidoreductase activity, acting on CH-OH group of donors (GO:0016614);; Molecular Function: flavin adenine dinucleotide binding (GO:0050660);; Biological Process: oxidation-reduction process (GO:0055114);;	--	--	General function prediction only	--	protein HOTHEAD [Lactuca sativa]	(R)-mandelonitrile lyase 1 OS=Prunus dulcis OX=3755 GN=MDL1 PE=1 SV=1
TnS000738975g02	Biological Process: mRNA splicing, via spliceosome (GO:0000398);; Cellular Component: nucleoplasm (GO:0005654);; Cellular Component: cytoplasmic part (GO:0044444);;	K11092|3.36542e-19|nnu:104592667|K11092 U2 small nuclear ribonucleoprotein A' | (RefSeq) U2 small nuclear ribonucleoprotein A'	--	RNA processing and modification	--	PREDICTED: U2 small nuclear ribonucleoprotein A&apos; isoform X1 [Nelumbo nucifera]	U2 small nuclear ribonucleoprotein A&apos; OS=Arabidopsis thaliana OX=3702 GN=At1g09760 PE=2 SV=2
TnS000534815g01	Molecular Function: N6-(1,2-dicarboxyethyl)AMP AMP-lyase (fumarate-forming) activity (GO:0004018);; Biological Process: 'de novo' IMP biosynthetic process (GO:0006189);; Biological Process: 'de novo' AMP biosynthetic process (GO:0044208);; Molecular Function: (S)-2-(5-amino-1-(5-phospho-D-ribosyl)imidazole-4-carboxamido)succinate AMP-lyase (fumarate-forming) activity (GO:0070626);;	K01756|0|atr:18421871|K01756 adenylosuccinate lyase [EC:4.3.2.2] | (RefSeq) adenylosuccinate lyase	Lyase;; Adenylosuccinate lyase C-terminal	Nucleotide transport and metabolism	Nucleotide transport and metabolism	unknown [Picea sitchensis]	--
TnS000071419g04	--	K03125|4.65528e-25|ppp:PHYPADRAFT_94126|K03125 transcription initiation factor TFIID subunit 1 | (RefSeq) HAF1502; transcription initiation factor TFIID, subunit TAF1	Protein of unknown function (DUF3591)	Transcription	--	hypothetical protein PHYPA_017882 [Physcomitrella patens]	Transcription initiation factor TFIID subunit 1 OS=Oryza sativa subsp. japonica OX=39947 GN=TAF1 PE=2 SV=1
TnS000669801g02	Cellular Component: mitochondrion (GO:0005739);; Molecular Function: oxidoreductase activity, acting on NAD(P)H (GO:0016651);; Molecular Function: quinone binding (GO:0048038);; Molecular Function: NAD binding (GO:0051287);; Biological Process: oxidation-reduction process (GO:0055114);;	K03935|2.48643e-37|bna:4237893|K03935 NADH dehydrogenase (ubiquinone) Fe-S protein 2 [EC:1.6.5.3 1.6.99.3] | (RefSeq) nad7, BrnapMp001; NADH dehydrogenase subunit 7	Respiratory-chain NADH dehydrogenase, 49 Kd subunit	Energy production and conversion	Energy production and conversion	NADH dehydrogenase subunit 7 (mitochondrion) [Gnetum gnemon]	NADH dehydrogenase [ubiquinone] iron-sulfur protein 2 OS=Arabidopsis thaliana OX=3702 GN=NAD7 PE=1 SV=2
TnS000723435g06	--	K15559|1.33823e-109|tcc:TCM_017274|K15559 regulator of Ty1 transposition protein 103 | (RefSeq) ENTH/VHS family protein isoform 1	RNA polymerase II-binding domain.	RNA processing and modification	--	PREDICTED: regulation of nuclear pre-mRNA domain-containing protein 2-like isoform X3 [Nelumbo nucifera]	--
TnS000845563g06	Biological Process: urea cycle (GO:0000050);; Molecular Function: aspartate carbamoyltransferase activity (GO:0004070);; Cellular Component: cytosol (GO:0005829);; Biological Process: 'de novo' pyrimidine nucleobase biosynthetic process (GO:0006207);; Biological Process: cellular amino acid metabolic process (GO:0006520);; Biological Process: pyrimidine ribonucleotide biosynthetic process (GO:000…	K00609|0|gra:105768480|K00609 aspartate carbamoyltransferase catalytic subunit [EC:2.1.3.2] | (RefSeq) aspartate carbamoyltransferase 1, chloroplastic	Aspartate/ornithine carbamoyltransferase, carbamoyl-P binding domain;; Aspartate/ornithine carbamoyltransferase, Asp/Orn binding domain	General function prediction only	Nucleotide transport and metabolism	PREDICTED: aspartate carbamoyltransferase 1, chloroplastic [Gossypium arboreum]	Aspartate carbamoyltransferase 1, chloroplastic OS=Pisum sativum OX=3888 GN=PYRB1 PE=2 SV=1
TnS000938315g02	Molecular Function: protein kinase activity (GO:0004672);; Biological Process: protein phosphorylation (GO:0006468);;	--	Protein kinase domain;; Protein tyrosine kinase;; Leucine rich repeat;; Leucine Rich repeats (2 copies);; Leucine Rich Repeat	--	Transcription	clavata 1-like protein [Pinus pinaster]	Receptor-like protein kinase HSL1 OS=Arabidopsis thaliana OX=3702 GN=HSL1 PE=2 SV=1
TnS000146759g02	Molecular Function: nucleotide binding (GO:0000166);; Molecular Function: monooxygenase activity (GO:0004497);; Cellular Component: membrane (GO:0016020);; Molecular Function: coenzyme binding (GO:0050662);;	K11816|3.59093e-25|gra:105793696|K11816 indole-3-pyruvate monooxygenase [EC:1.14.13.168] | (RefSeq) probable indole-3-pyruvate monooxygenase YUCCA5	Pyridine nucleotide-disulphide oxidoreductase;; Flavin-binding monooxygenase-like	Secondary metabolites biosynthesis, transport and catabolism	Inorganic ion transport and metabolism	probable indole-3-pyruvate monooxygenase YUCCA8 [Durio zibethinus]	Probable indole-3-pyruvate monooxygenase YUCCA7 OS=Arabidopsis thaliana OX=3702 GN=YUC7 PE=2 SV=1
TnS000516967g03	--	--	--	--	--	PREDICTED: uncharacterized protein LOC107031522 isoform X2 [Solanum pennellii]	Protein PEP-RELATED DEVELOPMENT ARRESTED 1, chloroplastic OS=Arabidopsis thaliana OX=3702 GN=PRDA1 PE=1 SV=1
TnS000063137g02	Cellular Component: membrane (GO:0016020);;	K14664|1.39747e-45|csv:101208252|K14664 IAA-amino acid hydrolase [EC:3.5.1.-] | (RefSeq) IAA-amino acid hydrolase ILR1-like 4	Peptidase family M20/M25/M40	--	General function prediction only	PREDICTED: IAA-amino acid hydrolase ILR1-like 4 [Cucumis sativus]	IAA-amino acid hydrolase ILR1-like 1 OS=Oryza sativa subsp. indica OX=39946 GN=ILL1 PE=2 SV=1
TnS000680827g07	Cellular Component: endosome (GO:0005768);; Cellular Component: trans-Golgi network (GO:0005802);; Cellular Component: integral component of membrane (GO:0016021);;	--	Galactose oxidase, central domain;; Kelch motif;; Kelch motif;; Kelch motif;; Galactose oxidase, central domain;; PQQ-like domain	General function prediction only	Cell wall/membrane/envelope biogenesis	kelch repeat-containing protein At3g27220 isoform X1 [Amborella trichopoda]	Kelch repeat-containing protein At3g27220 OS=Arabidopsis thaliana OX=3702 GN=At3g27220 PE=2 SV=1
TnS000578743g07	--	--	MA3 domain	Signal transduction mechanisms	--	PREDICTED: uncharacterized protein LOC104593008 [Nelumbo nucifera]	Eukaryotic translation initiation factor isoform 4G-1 OS=Triticum aestivum OX=4565 PE=1 SV=2
TnS000498063g08	--	--	PPR repeat family;; PPR repeat;; PPR repeat	General function prediction only	--	hypothetical protein PRUPE_5G139200 [Prunus persica]	Pentatricopeptide repeat-containing protein At1g11290, chloroplastic OS=Arabidopsis thaliana OX=3702 GN=PCMP-H40 PE=2 SV=1
TnS000605627g01	--	--	Allinase;; Alliinase EGF-like domain	--	--	PREDICTED: tryptophan aminotransferase-related protein 3 [Vitis vinifera]	Tryptophan aminotransferase-related protein 3 OS=Arabidopsis thaliana OX=3702 GN=TAR3 PE=3 SV=1
TnS000332527g15	--	K05658|1.25536e-07|osa:4336189|K05658 ATP-binding cassette, subfamily B (MDR/TAP), member 1 [EC:3.6.3.44] | (RefSeq) mdr1, mdr2; ABC transporter B family member 15	--	--	--	putative ABC transporter B family member 8 [Olea europaea var. sylvestris]	--
TnS001008993g01	--	--	Protein tyrosine kinase	--	--	LRK1 [Pinus tabuliformis]	Receptor-like serine/threonine-protein kinase SD1-7 OS=Arabidopsis thaliana OX=3702 GN=SD17 PE=1 SV=1
TnS000657711g05	Cellular Component: chloroplast (GO:0009507);; Biological Process: chlorophyll cycle (GO:0033354);; Biological Process: oxidation-reduction process (GO:0055114);; Molecular Function: 7-hydroxymethyl chlorophyll a reductase activity (GO:0090415);;	K18010|6.05136e-74|atr:18444060|K18010 7-hydroxymethyl chlorophyll a reductase [EC:1.17.7.2] | (RefSeq) 7-hydroxymethyl chlorophyll a reductase, chloroplastic	--	--	Energy production and conversion	unknown [Picea sitchensis]	7-hydroxymethyl chlorophyll a reductase, chloroplastic OS=Oryza sativa subsp. japonica OX=39947 GN=HCAR PE=3 SV=2
TnS000237761g14	Biological Process: regulation of gene expression, epigenetic (GO:0040029);; Biological Process: negative regulation of nitrogen compound metabolic process (GO:0051172);; Biological Process: production of small RNA involved in gene silencing by RNA (GO:0070918);; Biological Process: regulation of primary metabolic process (GO:0080090);; Biological Process: negative regulation of cellular macromol…	--	Double-stranded RNA binding motif	--	Transcription	hypothetical protein AXG93_3103s1030 [Marchantia polymorpha subsp. ruderalis]	Double-stranded RNA-binding protein 2 OS=Arabidopsis thaliana OX=3702 GN=DRB2 PE=1 SV=1
TnS000693881g02	--	--	--	--	--	hypothetical protein SETIT_038122mg [Setaria italica]	--
TnS000629153g01	--	--	Plant invertase/pectin methylesterase inhibitor	--	--	pectinesterase inhibitor 6-like [Durio zibethinus]	Putative pectinesterase/pectinesterase inhibitor 26 OS=Arabidopsis thaliana OX=3702 GN=PME26 PE=2 SV=1
TnS000021169g04	Molecular Function: inorganic diphosphatase activity (GO:0004427);; Molecular Function: hydrogen-translocating pyrophosphatase activity (GO:0009678);; Biological Process: proton transport (GO:0015992);; Cellular Component: integral component of membrane (GO:0016021);; Biological Process: transmembrane transport (GO:0055085);;	--	Inorganic H+ pyrophosphatase	--	Energy production and conversion	pyrophosphate-energized membrane proton pump 2 isoform X1 [Amborella trichopoda]	Pyrophosphate-energized membrane proton pump 3 OS=Arabidopsis thaliana OX=3702 GN=AVPL2 PE=3 SV=1
TnS000120933g07	--	--	Glyoxalase/Bleomycin resistance protein/Dioxygenase superfamily;; Glyoxalase/Bleomycin resistance protein/Dioxygenase superfamily	Carbohydrate transport and metabolism	Secondary metabolites biosynthesis, transport and catabolism	uncharacterized protein LOC110684905 [Chenopodium quinoa]	--
TnS000983035g04	--	--	P21-Rho-binding domain	--	--	PREDICTED: CRIB domain-containing protein RIC10 [Vitis vinifera]	CRIB domain-containing protein RIC7 OS=Arabidopsis thaliana OX=3702 GN=RIC7 PE=1 SV=1
TnS000008117g03	Molecular Function: copper ion binding (GO:0005507);; Biological Process: lignin biosynthetic process (GO:0009809);; Cellular Component: integral component of membrane (GO:0016021);; Molecular Function: oxidoreductase activity, oxidizing metal ions (GO:0016722);; Biological Process: lignin catabolic process (GO:0046274);; Cellular Component: apoplast (GO:0048046);; Molecular Function: hydroquinon…	K05909|4.32775e-33|pda:103704159|K05909 laccase [EC:1.10.3.2] | (RefSeq) laccase-17-like	Multicopper oxidase	Secondary metabolites biosynthesis, transport and catabolism	--	laccase [Pinus taeda]	Laccase-13 OS=Oryza sativa subsp. japonica OX=39947 GN=LAC13 PE=2 SV=1
TnS000951877g04	--	--	Phosphate-induced protein 1 conserved region	--	--	unknown [Picea sitchensis]	Protein EXORDIUM-like 2 OS=Arabidopsis thaliana OX=3702 GN=EXL2 PE=2 SV=1
TnS000420927g01	--	K13448|1.30547e-06|cit:102628611|K13448 calcium-binding protein CML | (RefSeq) probable calcium-binding protein CML44	EF-hand domain	Signal transduction mechanisms	--	--	Probable calcium-binding protein CML25 OS=Arabidopsis thaliana OX=3702 GN=CML25 PE=2 SV=1
TnS000352359g01	--	--	NB-ARC domain	--	--	uncharacterized protein LOC107627643 [Arachis ipaensis]	Disease resistance protein RML1A OS=Arabidopsis thaliana OX=3702 GN=RLM1A PE=4 SV=1
TnC225304306g01	--	--	--	RNA processing and modification	--	maturase-related protein (mitochondrion) [Gnetum gnemon]	--
TnS001007481g04	--	--	--	--	--	unknown [Picea sitchensis]	--
TnS000747033g04	Molecular Function: transcription factor activity, sequence-specific DNA binding (GO:0003700);; Cellular Component: nucleus (GO:0005634);; Molecular Function: sequence-specific DNA binding (GO:0043565);; Molecular Function: transcription regulatory region DNA binding (GO:0044212);; Molecular Function: metal ion binding (GO:0046872);;	--	C2H2-type zinc finger	General function prediction only	--	PREDICTED: zinc finger protein ZAT4-like [Populus euphratica]	Zinc finger protein AZF2 OS=Arabidopsis thaliana OX=3702 GN=AZF2 PE=2 SV=1
TnS000511471g10	Cellular Component: integral component of membrane (GO:0016021);; Molecular Function: transferase activity (GO:0016740);;	--	--	--	Cell wall/membrane/envelope biogenesis	unknown [Picea sitchensis]	Protein CDI OS=Arabidopsis thaliana OX=3702 GN=CDI PE=2 SV=1
TnS000474381g02	Cellular Component: vacuole (GO:0005773);;	K01205|0|nnu:104597367|K01205 alpha-N-acetylglucosaminidase [EC:3.2.1.50] | (RefSeq) alpha-N-acetylglucosaminidase	Alpha-N-acetylglucosaminidase (NAGLU) tim-barrel domain;; Alpha-N-acetylglucosaminidase (NAGLU) C-terminal domain	Intracellular trafficking, secretion, and vesicular transport	Carbohydrate transport and metabolism	PREDICTED: alpha-N-acetylglucosaminidase isoform X2 [Nelumbo nucifera]	Alpha-N-acetylglucosaminidase OS=Arabidopsis thaliana OX=3702 GN=NAGLU PE=2 SV=1
TnS000706221g02	--	--	DTW domain	--	Function unknown	unknown [Picea sitchensis]	--
ONT.8611	Molecular Function: hydrolase activity (GO:0016787);;	--	--	--	--	PREDICTED: subtilisin-like protease SBT1.8 [Oryza sativa Japonica Group]	Subtilisin-like protease Glyma18g48580 OS=Glycine max OX=3847 GN=Glyma18g48580 PE=1 SV=3
TnS000958347g02	Cellular Component: intracellular (GO:0005622);; Cellular Component: phosphatidylinositol 3-kinase complex (GO:0005942);; Biological Process: endocytosis (GO:0006897);; Biological Process: response to salt stress (GO:0009651);; Molecular Function: 1-phosphatidylinositol-3-kinase activity (GO:0016303);; Biological Process: phosphatidylinositol-3-phosphate biosynthetic process (GO:0036092);; Biolog…	K00914|0|aip:107643351|K00914 phosphatidylinositol 3-kinase [EC:2.7.1.137] | (RefSeq) phosphatidylinositol 3-kinase, root isoform	Phosphoinositide 3-kinase family, accessory domain (PIK domain);; Phosphatidylinositol 3- and 4-kinase;; Phosphoinositide 3-kinase C2	Signal transduction mechanisms;; Intracellular trafficking, secretion, and vesicular transport	--	phosphatidylinositol 3-kinase, root isoform [Morus notabilis]	Phosphatidylinositol 3-kinase, root isoform OS=Glycine max OX=3847 PE=2 SV=1
TnS000005945g05	--	--	--	--	--	dnaJ homolog subfamily C member 2 [Amborella trichopoda]	--
TnS000080859g02	--	--	Kelch motif;; Kelch motif;; Kelch motif;; Galactose oxidase, central domain	General function prediction only	--	unknown [Picea sitchensis]	F-box/kelch-repeat protein At1g80440 OS=Arabidopsis thaliana OX=3702 GN=At1g80440 PE=2 SV=1
TnS000920189g06	Molecular Function: metal ion binding (GO:0046872);;	--	Zinc knuckle	Posttranslational modification, protein turnover, chaperones	--	protein AIR1 [Capsella rubella]	Replication protein A 70 kDa DNA-binding subunit C OS=Oryza sativa subsp. japonica OX=39947 GN=RPA1C PE=1 SV=1
TnS000129225g01	--	K05387|0|mdm:103455753|K05387 glutamate receptor, ionotropic, plant | (RefSeq) glutamate receptor 2.2-like	Receptor family ligand binding region;; Bacterial extracellular solute-binding proteins, family 3;; Ligand-gated ion channel;; Periplasmic binding protein;; Ligated ion channel L-glutamate- and glycine-binding site	Inorganic ion transport and metabolism;; Amino acid transport and metabolism;; Signal transduction mechanisms	Amino acid transport and metabolism	Ionotropic glutamate receptor [Macleaya cordata]	Glutamate receptor 2.7 OS=Arabidopsis thaliana OX=3702 GN=GLR2.7 PE=2 SV=3
TnS000302405g05	--	--	PPR repeat;; PPR repeat family;; PPR repeat;; Pentatricopeptide repeat domain;; Pentacotripeptide-repeat region of PRORP;; Mitochondrial ATPase expression	General function prediction only	--	hypothetical protein AMTR_s00080p00074320 [Amborella trichopoda]	Pentatricopeptide repeat-containing protein At4g26680, mitochondrial OS=Arabidopsis thaliana OX=3702 GN=At4g26680 PE=3 SV=1
TnS000254591g06	Molecular Function: protein kinase activity (GO:0004672);; Molecular Function: ATP binding (GO:0005524);; Biological Process: protein phosphorylation (GO:0006468);;	--	Protein kinase domain;; Protein tyrosine kinase	General function prediction only	Signal transduction mechanisms	unknown [Picea sitchensis]	Serine/threonine-protein kinase STN8, chloroplastic OS=Arabidopsis thaliana OX=3702 GN=STN8 PE=2 SV=1
TnS000640641g03	--	--	Beta-lactamase	--	Secondary metabolites biosynthesis, transport and catabolism	hypothetical protein EPUS_04781 [Endocarpon pusillum Z07020]	--
TnS000824839g23	--	K14490|2.85352e-09|vvi:100261357|K14490 histidine-containing phosphotransfer peotein | (RefSeq) histidine-containing phosphotransfer protein 1	--	Signal transduction mechanisms	--	PREDICTED: histidine-containing phosphotransfer protein 1-like [Juglans regia]	Histidine-containing phosphotransfer protein 4 OS=Arabidopsis thaliana OX=3702 GN=AHP4 PE=1 SV=2
TnS000363895g04	Molecular Function: structural constituent of ribosome (GO:0003735);; Cellular Component: ribosome (GO:0005840);; Biological Process: translation (GO:0006412);; Molecular Function: 5S rRNA binding (GO:0008097);;	K02881|1.49939e-64|tcc:TCM_011555|K02881 large subunit ribosomal protein L18 | (RefSeq) Ribosomal L18p/L5e family protein	Ribosomal L18 of archaea, bacteria, mitoch. and chloroplast	Posttranslational modification, protein turnover, chaperones	Translation, ribosomal structure and biogenesis	uncharacterized protein LOC110720457 [Chenopodium quinoa]	--
TnS000612741g01	Molecular Function: microtubule motor activity (GO:0003777);; Molecular Function: ATP binding (GO:0005524);; Cellular Component: mitochondrion (GO:0005739);; Cellular Component: kinesin complex (GO:0005871);; Cellular Component: microtubule (GO:0005874);; Biological Process: microtubule-based movement (GO:0007018);; Molecular Function: microtubule binding (GO:0008017);; Biological Process: aerobi…	K10406|3.00044e-33|ppp:PHYPADRAFT_130773|K10406 kinesin family member C2/C3 | (RefSeq) hypothetical protein	Kinesin motor domain	Cytoskeleton	--	hypothetical protein PHYPA_002418 [Physcomitrella patens]	Kinesin-like protein KIN-14I OS=Arabidopsis thaliana OX=3702 GN=KIN14I PE=2 SV=1
TnS000663753g12	Molecular Function: structural constituent of ribosome (GO:0003735);; Cellular Component: mitochondrial large ribosomal subunit (GO:0005762);; Biological Process: translation (GO:0006412);;	K17422|1.60852e-34|nnu:104608637|K17422 large subunit ribosomal protein L41 | (RefSeq) 39S ribosomal protein L41-A, mitochondrial-like	Mitochondrial ribosomal protein L27	Translation, ribosomal structure and biogenesis	--	unknown [Picea sitchensis]	--
TnS000540273g01	Molecular Function: oxidized pyrimidine nucleobase lesion DNA N-glycosylase activity (GO:0000703);; Cellular Component: nucleus (GO:0005634);; Cellular Component: mitochondrion (GO:0005739);; Biological Process: base-excision repair, AP site formation (GO:0006285);; Biological Process: nucleotide-excision repair, DNA incision, 5'-to lesion (GO:0006296);; Cellular Component: chloroplast nucleoid (…	K10773|2.54515e-120|egr:104456249|K10773 endonuclease III [EC:4.2.99.18] | (RefSeq) endonuclease III homolog 1, chloroplastic	HhH-GPD superfamily base excision DNA repair protein;; Helix-hairpin-helix motif	Replication, recombination and repair	Replication, recombination and repair	PREDICTED: endonuclease III homolog 1, chloroplastic isoform X2 [Ricinus communis]	Endonuclease III homolog 1, chloroplastic OS=Arabidopsis thaliana OX=3702 GN=NTH1 PE=2 SV=2
TnS000208607g02	Molecular Function: transferase activity (GO:0016740);;	--	O-methyltransferase	General function prediction only	--	unknown [Picea sitchensis]	Caffeic acid 3-O-methyltransferase 2 OS=Ocimum basilicum OX=39350 GN=COMT2 PE=2 SV=1
TnS000446549g01	--	K08237|5.6817e-66|atr:18437062|K08237 hydroquinone glucosyltransferase [EC:2.4.1.218] | (RefSeq) hydroquinone glucosyltransferase	UDP-glucoronosyl and UDP-glucosyl transferase	Carbohydrate transport and metabolism;; Energy production and conversion	--	UDP-glycosyltransferase UGT5 [Picea glauca]	Putative UDP-glucose flavonoid 3-O-glucosyltransferase 3 OS=Fragaria ananassa OX=3747 GN=GT3 PE=2 SV=1
TnS000002025g01	Molecular Function: oxidoreductase activity (GO:0016491);;	K13081|4.44306e-88|cit:102621411|K13081 leucoanthocyanidin reductase [EC:1.17.1.3] | (RefSeq) leucoanthocyanidin reductase-like	NmrA-like family;; NAD(P)H-binding;; NAD dependent epimerase/dehydratase family	--	General function prediction only	leucoanthocyanidin reductase 1 [Picea abies]	Leucoanthocyanidin reductase OS=Desmodium uncinatum OX=225101 GN=LAR PE=1 SV=1
TnS000881279g09	Molecular Function: sugar:proton symporter activity (GO:0005351);; Molecular Function: glucose transmembrane transporter activity (GO:0005355);; Cellular Component: integral component of plasma membrane (GO:0005887);; Biological Process: proton transport (GO:0015992);; Molecular Function: 2-alkenal reductase [NAD(P)] activity (GO:0032440);; Biological Process: glucose import (GO:0046323);; Biolog…	--	Sugar (and other) transporter	General function prediction only	--	PaMst-1 [Picea abies]	Sugar transport protein 7 OS=Arabidopsis thaliana OX=3702 GN=STP7 PE=1 SV=1
TnS000921661g05	--	--	HEAT repeat	Signal transduction mechanisms	--	LisH dimerization motif [Macleaya cordata]	--
TnS000245817g03	Molecular Function: N4-(beta-N-acetylglucosaminyl)-L-asparaginase activity (GO:0003948);;	K01444|6.48632e-174|rcu:8289640|K01444 N4-(beta-N-acetylglucosaminyl)-L-asparaginase [EC:3.5.1.26] | (RefSeq) probable isoaspartyl peptidase/L-asparaginase 3	Asparaginase	Amino acid transport and metabolism	Amino acid transport and metabolism	PREDICTED: probable isoaspartyl peptidase/L-asparaginase 3 isoform X1 [Ricinus communis]	Probable isoaspartyl peptidase/L-asparaginase 3 OS=Arabidopsis thaliana OX=3702 GN=At5g61540 PE=2 SV=1
TnS000709733g02	Biological Process: fatty acid biosynthetic process (GO:0006633);; Molecular Function: oxidoreductase activity, acting on single donors with incorporation of molecular oxygen, incorporation of two atoms of oxygen (GO:0016702);; Molecular Function: metal ion binding (GO:0046872);; Biological Process: oxidation-reduction process (GO:0055114);;	K15718|1.80038e-11|smo:SELMODRAFT_170977|K15718 linoleate 9S-lipoxygenase [EC:1.13.11.58] | (RefSeq) hypothetical protein	Lipoxygenase	--	--	hypothetical protein SELMODRAFT_170977 [Selaginella moellendorffii]	Linoleate 9S-lipoxygenase 1 OS=Oryza sativa subsp. japonica OX=39947 GN=Os03g0699700 PE=2 SV=2
TnS000788249g07	Molecular Function: oxidoreductase activity (GO:0016491);; Biological Process: single-organism metabolic process (GO:0044710);;	--	NAD dependent epimerase/dehydratase family	--	Cell wall/membrane/envelope biogenesis	unknown [Picea sitchensis]	3-oxo-Delta(4,5)-steroid 5-beta-reductase OS=Arabidopsis thaliana OX=3702 GN=VEP1 PE=1 SV=1
TnS000021553g01	--	K14016|6.94229e-32|atr:18436169|K14016 ubiquitin fusion degradation protein 1 | (RefSeq) ubiquitin fusion degradation protein 1 homolog	Ubiquitin fusion degradation protein UFD1	Posttranslational modification, protein turnover, chaperones	--	unknown [Glycine max]	--
TnS000776603g01	--	--	--	Defense mechanisms	--	unknown [Picea sitchensis]	Anthocyanidin reductase ((2S)-flavan-3-ol-forming) OS=Vitis vinifera OX=29760 GN=ANR PE=3 SV=1
TnS000224837g01	--	--	Armadillo/beta-catenin-like repeat;; U-box domain	Function unknown	Replication, recombination and repair	hypothetical protein AXG93_3271s1270 [Marchantia polymorpha subsp. ruderalis]	U-box domain-containing protein 43 OS=Arabidopsis thaliana OX=3702 GN=PUB43 PE=2 SV=1
TnS001000527g03	Molecular Function: ATP binding (GO:0005524);; Cellular Component: endoplasmic reticulum (GO:0005783);; Cellular Component: integral component of plasma membrane (GO:0005887);; Biological Process: cellular calcium ion homeostasis (GO:0006874);; Biological Process: pollen germination (GO:0009846);; Biological Process: meristem maintenance (GO:0010073);; Biological Process: pollen maturation (GO:00…	K14950|0|vvi:100257916|K14950 cation-transporting ATPase 13A1 [EC:3.6.3.-] | (RefSeq) probable manganese-transporting ATPase PDR2	haloacid dehalogenase-like hydrolase;; E1-E2 ATPase;; Cation transport ATPase (P-type)	Inorganic ion transport and metabolism	Inorganic ion transport and metabolism	PREDICTED: probable manganese-transporting ATPase PDR2 [Vitis vinifera]	Probable manganese-transporting ATPase PDR2 OS=Arabidopsis thaliana OX=3702 GN=PDR2 PE=1 SV=1
TnS000827505g04	Cellular Component: integral component of membrane (GO:0016021);;	--	--	--	--	unknown [Picea sitchensis]	--
TnS000602961g01	Molecular Function: transferase activity (GO:0016740);;	--	--	Carbohydrate transport and metabolism;; Energy production and conversion	--	UDP-glycosyltransferase 1 [Linum usitatissimum]	UDP-glycosyltransferase 71A15 OS=Malus domestica OX=3750 GN=UGT71A15 PE=1 SV=1
TnS000653759g01	Cellular Component: membrane (GO:0016020);;	--	Protein kinase domain;; Protein tyrosine kinase	--	--	G-type lectin S-receptor-like serine/threonine-protein kinase, partial [Dichanthelium oligosanthes]	Leucine-rich repeat receptor-like serine/threonine-protein kinase BAM1 OS=Arabidopsis thaliana OX=3702 GN=BAM1 PE=1 SV=1
TnS000453401g01	Cellular Component: nucleolus (GO:0005730);; Cellular Component: vacuolar membrane (GO:0005774);; Cellular Component: endoplasmic reticulum (GO:0005783);; Cellular Component: Golgi apparatus (GO:0005794);; Cellular Component: plasmodesma (GO:0009506);; Cellular Component: integral component of membrane (GO:0016021);; Biological Process: ubiquitin-dependent ERAD pathway (GO:0030433);; Molecular Fu…	--	SPFH domain / Band 7 family	General function prediction only	--	unknown [Picea sitchensis]	--
TnS000220955g01	--	--	UDP-glucoronosyl and UDP-glucosyl transferase	Carbohydrate transport and metabolism;; Energy production and conversion	--	unknown [Picea sitchensis]	7-deoxyloganetin glucosyltransferase OS=Gardenia jasminoides OX=114476 GN=UGT85A24 PE=1 SV=1
TnS000155183g02	--	--	--	--	--	unknown [Picea sitchensis]	--
TnS000867017g17	Cellular Component: membrane (GO:0016020);; Biological Process: single-multicellular organism process (GO:0044707);; Biological Process: single-organism developmental process (GO:0044767);; Biological Process: anatomical structure development (GO:0048856);;	--	Leucine Rich repeats (2 copies);; Leucine rich repeat;; Leucine Rich Repeat;; Protein kinase domain;; Leucine rich repeat N-terminal domain;; Leucine Rich repeat;; Protein tyrosine kinase	--	Transcription	Protein kinase domain [Macleaya cordata]	Leucine-rich repeat receptor-like serine/threonine-protein kinase BAM1 OS=Arabidopsis thaliana OX=3702 GN=BAM1 PE=1 SV=1
ONT.9375	--	K20417|7.62871e-14|atr:18448014|K20417 palmitoyl-[glycerolipid] 3-(E)-desaturase [EC:1.14.19.43] | (RefSeq) fatty acid desaturase 4, chloroplastic	--	Posttranslational modification, protein turnover, chaperones	--	hypothetical protein M569_17537, partial [Genlisea aurea]	Fatty acid desaturase 4, chloroplastic OS=Arabidopsis thaliana OX=3702 GN=FAD4 PE=1 SV=1
TnS000500167g09	Molecular Function: ATP binding (GO:0005524);; Cellular Component: cell wall (GO:0005618);; Cellular Component: mitochondrion (GO:0005739);; Biological Process: protein folding (GO:0006457);; Biological Process: response to stress (GO:0006950);; Cellular Component: chloroplast stroma (GO:0009570);; Molecular Function: unfolded protein binding (GO:0051082);;	K09487|0|atr:18438811|K09487 heat shock protein 90kDa beta | (RefSeq) heat shock protein 90-1	Hsp90 protein;; Histidine kinase-, DNA gyrase B-, and HSP90-like ATPase;; Histidine kinase-, DNA gyrase B-, and HSP90-like ATPase	Posttranslational modification, protein turnover, chaperones	Posttranslational modification, protein turnover, chaperones	heat shock protein 90-6, mitochondrial [Amborella trichopoda]	Heat shock protein 90-5, chloroplastic OS=Arabidopsis thaliana OX=3702 GN=HSP90-5 PE=1 SV=1
TnS000726069g01	Molecular Function: ATP binding (GO:0005524);; Cellular Component: nucleus (GO:0005634);; Cellular Component: cytoskeleton (GO:0005856);; Molecular Function: microtubule-severing ATPase activity (GO:0008568);; Biological Process: cytoplasmic microtubule organization (GO:0031122);;	K07767|0|atr:18425011|K07767 katanin p60 ATPase-containing subunit A1 [EC:3.6.4.3] | (RefSeq) katanin p60 ATPase-containing subunit A1	ATPase family associated with various cellular activities (AAA);; Vps4 C terminal oligomerisation domain;; AAA domain (Cdc48 subfamily);; Holliday junction DNA helicase ruvB N-terminus	Posttranslational modification, protein turnover, chaperones	Posttranslational modification, protein turnover, chaperones	katanin p60 ATPase-containing subunit A1 [Amborella trichopoda]	Katanin p60 ATPase-containing subunit A1 OS=Arabidopsis thaliana OX=3702 GN=AAA1 PE=1 SV=1
TnS000813697g08	--	--	PPR repeat family	--	--	hypothetical protein ZOSMA_42G00655 [Zostera marina]	--
TnS000663067g01	--	K03955|1.27219e-07|pxb:103944150|K03955 NADH dehydrogenase (ubiquinone) 1 alpha/beta subcomplex 1 | (RefSeq) acyl carrier protein 2, mitochondrial-like	--	Energy production and conversion;; Lipid transport and metabolism;; Secondary metabolites biosynthesis, transport and catabolism	--	PREDICTED: acyl carrier protein 2, mitochondrial-like, partial [Pyrus x bretschneideri]	Acyl carrier protein 2, mitochondrial OS=Arabidopsis thaliana OX=3702 GN=MTACP2 PE=1 SV=1
TnS000129225g04	--	K05387|1.45315e-147|mdm:103455753|K05387 glutamate receptor, ionotropic, plant | (RefSeq) glutamate receptor 2.2-like	Ligand-gated ion channel;; Receptor family ligand binding region;; Bacterial extracellular solute-binding proteins, family 3	Inorganic ion transport and metabolism;; Amino acid transport and metabolism;; Signal transduction mechanisms	Amino acid transport and metabolism;; Signal transduction mechanisms	PREDICTED: glutamate receptor 2.8-like isoform X1 [Malus domestica]	Glutamate receptor 3.3 OS=Arabidopsis thaliana OX=3702 GN=GLR3.3 PE=2 SV=1
TnS001035101g03	--	--	Dirigent-like protein	--	--	PREDICTED: dirigent protein 23 [Vitis vinifera]	Dirigent protein 11 OS=Arabidopsis thaliana OX=3702 GN=DIR11 PE=2 SV=1
TnS000254461g05	Molecular Function: phosphorylase kinase activity (GO:0004689);; Molecular Function: calcium ion binding (GO:0005509);; Biological Process: protein phosphorylation (GO:0006468);;	K02183|3.75703e-95|crb:CARUB_v10024180mg|K02183 calmodulin | (RefSeq) hypothetical protein	EF hand;; EF-hand domain pair;; EF-hand domain pair;; EF-hand domain;; EF hand;; EF-hand domain;; Cytoskeletal-regulatory complex EF hand;; Secreted protein acidic and rich in cysteine Ca binding region;; EF-hand domain;; Ca2+ insensitive EF hand	Signal transduction mechanisms	Signal transduction mechanisms	calmodulin-7-like isoform X3 [Durio zibethinus]	Calmodulin OS=Medicago sativa OX=3879 GN=CAL1 PE=2 SV=2
TnS001029545g01	Cellular Component: integral component of membrane (GO:0016021);;	--	--	Inorganic ion transport and metabolism	General function prediction only	hypothetical protein LSAT_6X88700 [Lactuca sativa]	Probable sodium/metabolite cotransporter BASS5, chloroplastic OS=Oryza sativa subsp. japonica OX=39947 GN=BASS5 PE=2 SV=1
TnS000266583g15	--	--	EF hand;; EF-hand domain;; EF-hand domain pair;; EF hand;; EF-hand domain pair	Inorganic ion transport and metabolism	--	Calcium-binding atopy-related autoantigen 1 [Cajanus cajan]	Calcium uptake protein, mitochondrial OS=Arabidopsis thaliana OX=3702 GN=MICU PE=2 SV=1
TnS000274817g02	--	--	von Willebrand factor type A domain	--	--	hypothetical protein SELMODRAFT_421953 [Selaginella moellendorffii]	--
TnS000603279g17	--	--	--	Carbohydrate transport and metabolism	--	unknown [Picea sitchensis]	Protein PTST homolog 2, chloroplastic OS=Arabidopsis thaliana OX=3702 GN=PTST2 PE=1 SV=1
TnS000125113g09	--	--	Core-2/I-Branching enzyme	--	--	PREDICTED: uncharacterized protein LOC103434481 isoform X2 [Malus domestica]	--
TnS000437027g03	Molecular Function: nucleotide binding (GO:0000166);; Cellular Component: membrane (GO:0016020);;	K05643|0|egu:105045538|K05643 ATP-binding cassette, subfamily A (ABC1), member 3 | (RefSeq) ABC transporter A family member 1	ABC-2 family transporter protein;; ABC transporter;; AAA domain, putative AbiEii toxin, Type IV TA system;; ABC-2 type transporter	Lipid transport and metabolism;; General function prediction only	Defense mechanisms	PREDICTED: ABC transporter A family member 1 isoform X1 [Elaeis guineensis]	ABC transporter A family member 1 OS=Arabidopsis thaliana OX=3702 GN=ABCA1 PE=2 SV=2
TnS000264493g05	Biological Process: transport (GO:0006810);;	K05391|6.22074e-68|sind:105168542|K05391 cyclic nucleotide gated channel, other eukaryote | (RefSeq) probable cyclic nucleotide-gated ion channel 20, chloroplastic	Ion transport protein	Inorganic ion transport and metabolism;; Signal transduction mechanisms	--	PREDICTED: probable cyclic nucleotide-gated ion channel 20, chloroplastic [Nelumbo nucifera]	Putative cyclic nucleotide-gated ion channel 19 OS=Arabidopsis thaliana OX=3702 GN=CNGC19 PE=3 SV=1
TnS000018517g01	--	--	F-box-like;; F-box domain	--	--	hypothetical protein 0_18435_01, partial [Pinus radiata]	--
TnS000924551g01	Biological Process: carbohydrate metabolic process (GO:0005975);; Molecular Function: hydrolase activity (GO:0016787);; Biological Process: cell wall organization or biogenesis (GO:0071554);;	--	Glycosyl hydrolases family 16;; Xyloglucan endo-transglycosylase (XET) C-terminus	--	Carbohydrate transport and metabolism	PREDICTED: probable xyloglucan endotransglucosylase/hydrolase protein 23 [Phoenix dactylifera]	Probable xyloglucan endotransglucosylase/hydrolase protein 16 OS=Arabidopsis thaliana OX=3702 GN=XTH16 PE=2 SV=2
TnS000332527g07	--	--	--	--	--	hypothetical protein AXG93_4461s1100 [Marchantia polymorpha subsp. ruderalis]	--
TnS000031647g04	Molecular Function: DNA binding (GO:0003677);; Biological Process: regulation of transcription, DNA-templated (GO:0006355);;	--	Dof domain, zinc finger	--	--	PREDICTED: cyclic dof factor 1 isoform X2 [Glycine max]	Dof zinc finger protein DOF1.3 OS=Arabidopsis thaliana OX=3702 GN=DOF1.3 PE=3 SV=1
TnS000176751g04	Cellular Component: integral component of membrane (GO:0016021);;	--	CAAX protease self-immunity	--	--	uncharacterized protein LOC18437467 [Amborella trichopoda]	--
TnS000824675g03	Molecular Function: RNA binding (GO:0003723);; Molecular Function: ATP-dependent RNA helicase activity (GO:0004004);; Molecular Function: ATP binding (GO:0005524);; Cellular Component: plastid (GO:0009536);; Biological Process: RNA secondary structure unwinding (GO:0010501);;	K11594|0|cit:102614023|K11594 ATP-dependent RNA helicase DDX3X [EC:3.6.4.13] | (RefSeq) DEAD-box ATP-dependent RNA helicase 37-like	DEAD/DEAH box helicase;; Helicase conserved C-terminal domain	RNA processing and modification	Replication, recombination and repair	hypothetical protein CUMW_003890 [Citrus unshiu]	DEAD-box ATP-dependent RNA helicase 52B OS=Oryza sativa subsp. japonica OX=39947 GN=PL10B PE=2 SV=1
TnS000435721g09	--	--	SEC-C motif	--	--	unknown [Picea sitchensis]	--
TnS000145741g01	Molecular Function: protein kinase activity (GO:0004672);; Cellular Component: extracellular region (GO:0005576);; Cellular Component: integral component of membrane (GO:0016021);;	--	--	--	--	hypothetical protein PIROE2DRAFT_18446 [Piromyces sp. E2]	Leucine-rich repeat receptor-like serine/threonine-protein kinase At1g17230 OS=Arabidopsis thaliana OX=3702 GN=At1g17230 PE=2 SV=2
TnS000677525g05	--	K04733|3.75892e-174|nnu:104602452|K04733 interleukin-1 receptor-associated kinase 4 [EC:2.7.11.1] | (RefSeq) probable receptor-like protein kinase At5g47070	Protein tyrosine kinase;; Protein kinase domain	Signal transduction mechanisms	Cell wall/membrane/envelope biogenesis	PREDICTED: probable receptor-like protein kinase At5g47070 isoform X2 [Nelumbo nucifera]	Serine/threonine-protein kinase PCRK1 OS=Arabidopsis thaliana OX=3702 GN=PCRK1 PE=1 SV=1
TnS000400187g10	--	K14495|1.01376e-24|smo:SELMODRAFT_423923|K14495 F-box protein GID2 | (RefSeq) GID2a-1; hypothetical protein	F-box-like	--	--	unknown [Picea sitchensis]	F-box protein GID2 OS=Arabidopsis thaliana OX=3702 GN=GID2 PE=1 SV=1
TnS000596647g01	--	--	Legume lectin domain	--	Secondary metabolites biosynthesis, transport and catabolism	PREDICTED: L-type lectin-domain containing receptor kinase IX.1-like [Solanum tuberosum]	Probable L-type lectin-domain containing receptor kinase S.5 OS=Arabidopsis thaliana OX=3702 GN=LECRKS5 PE=2 SV=1
TnS000033833g01	--	K05289|0|nnu:104593104|K05289 glycosylphosphatidylinositol transamidase | (RefSeq) glycosylphosphatidylinositol anchor attachment 1 protein	Gaa1-like, GPI transamidase component	Posttranslational modification, protein turnover, chaperones	--	Gaa1-like [Macleaya cordata]	--
TnS000895181g03	Cellular Component: membrane (GO:0016020);;	--	--	--	--	uncharacterized membrane protein At1g16860 [Amborella trichopoda]	Uncharacterized membrane protein At1g16860 OS=Arabidopsis thaliana OX=3702 GN=At1g16860 PE=1 SV=1
TnS000867017g13	--	K13104|3.69615e-56|atr:18428338|K13104 zinc finger protein 830 | (RefSeq) zinc finger protein 830	Zinc-finger double-stranded RNA-binding;; Zinc-finger of C2H2 type	Function unknown	--	unnamed protein product [Coffea canephora]	--
TnS000898189g01	--	--	TCP family transcription factor;; Neisseria meningitidis TspB protein	--	--	Transcription factor TCP3 [Dendrobium catenatum]	Transcription factor TCP4 OS=Arabidopsis thaliana OX=3702 GN=TCP4 PE=1 SV=1
TnS000694191g02	--	K13448|3.08875e-19|cit:102628322|K13448 calcium-binding protein CML | (RefSeq) probable calcium-binding protein CML44	EF hand;; EF-hand domain;; EF-hand domain pair;; EF hand;; EF-hand domain pair	Signal transduction mechanisms	--	unknown [Picea sitchensis]	Probable calcium-binding protein CML17 OS=Oryza sativa subsp. japonica OX=39947 GN=CML17 PE=2 SV=1
TnS000724109g01	Biological Process: synapsis (GO:0007129);; Molecular Function: protein heterodimerization activity (GO:0046982);; Cellular Component: FANCM-MHF complex (GO:0071821);;	K11511|1.0018e-12|egu:105051092|K11511 centromere protein S | (RefSeq) centromere protein S	CENP-S protein;; Centromere kinetochore component CENP-T histone fold	--	--	uncharacterized protein A4U43_C09F14980 [Asparagus officinalis]	Protein MHF1 homolog OS=Arabidopsis thaliana OX=3702 GN=MHF1 PE=3 SV=1
TnS000726289g03	Biological Process: mRNA splicing, via spliceosome (GO:0000398);; Cellular Component: nucleus (GO:0005634);; Cellular Component: cytoplasm (GO:0005737);; Biological Process: cellular protein modification process (GO:0006464);; Molecular Function: protein tag (GO:0031386);;	K13113|1.52449e-42|sita:101759265|K13113 ubiquitin-like protein 5 | (RefSeq) ubiquitin-like protein 5	Ubiquitin family;; Ubiquitin-like domain	Posttranslational modification, protein turnover, chaperones	--	hypothetical protein EUGRSUZ_J00924, partial [Eucalyptus grandis]	Ubiquitin-like protein 5 OS=Arabidopsis thaliana OX=3702 GN=UBL5 PE=3 SV=1
TnS000182121g04	Molecular Function: nucleotide binding (GO:0000166);; Molecular Function: nucleic acid binding (GO:0003676);;	--	RNA recognition motif. (a.k.a. RRM, RBD, or RNP domain);; Ataxin-2 C-terminal region	General function prediction only	--	RNA recognition motif domain [Macleaya cordata]	Polyadenylate-binding protein-interacting protein 11 OS=Arabidopsis thaliana OX=3702 GN=CID11 PE=2 SV=1
TnS000191245g03	Molecular Function: ATP binding (GO:0005524);; Biological Process: protein folding (GO:0006457);; Biological Process: response to stress (GO:0006950);; Molecular Function: unfolded protein binding (GO:0051082);;	K04079|2.81778e-26|adu:107466826|K04079 molecular chaperone HtpG | (RefSeq) heat shock protein 83-like	--	Posttranslational modification, protein turnover, chaperones	Posttranslational modification, protein turnover, chaperones	hypothetical protein CUMW_042330 [Citrus unshiu]	Heat shock protein 83 OS=Ipomoea nil OX=35883 GN=HSP83A PE=2 SV=1
TnS000387667g09	--	--	--	Defense mechanisms	Cell wall/membrane/envelope biogenesis	unknown [Picea sitchensis]	Cinnamoyl-CoA reductase 1 OS=Arabidopsis thaliana OX=3702 GN=CCR1 PE=1 SV=1
TnS000560831g09	Molecular Function: chitinase activity (GO:0004568);; Cellular Component: extracellular region (GO:0005576);; Biological Process: cell wall macromolecule catabolic process (GO:0016998);; Biological Process: defense response to fungus (GO:0050832);;	K20547|1.5089e-17|bdi:100843237|K20547 basic endochitinase B [EC:3.2.1.14] | (RefSeq) basic endochitinase C	Chitinase class I	General function prediction only	General function prediction only	PREDICTED: basic endochitinase C [Brachypodium distachyon]	Basic endochitinase C OS=Secale cereale OX=4550 GN=rscc PE=1 SV=1
TnS000631495g01	--	K03352|0|egu:105060384|K03352 anaphase-promoting complex subunit 5 | (RefSeq) anaphase-promoting complex subunit 5	Anaphase-promoting complex subunit 5	Cell cycle control, cell division, chromosome partitioning;; Posttranslational modification, protein turnover, chaperones	--	PREDICTED: anaphase-promoting complex subunit 5 isoform X1 [Nelumbo nucifera]	Anaphase-promoting complex subunit 5 OS=Arabidopsis thaliana OX=3702 GN=APC5 PE=1 SV=1
TnS000412011g01	Molecular Function: calcium ion binding (GO:0005509);; Molecular Function: calcium-dependent phospholipid binding (GO:0005544);; Cellular Component: plasma membrane (GO:0005886);;	--	--	--	--	FT-interacting protein 1-like [Durio zibethinus]	FT-interacting protein 1 OS=Arabidopsis thaliana OX=3702 GN=FTIP1 PE=1 SV=1
TnS000973125g01	--	K20562|3.31924e-51|vra:106777258|K20562 biphenyl-4-hydroxylase | (RefSeq) cytochrome P450 CYP736A12-like	Cytochrome P450	Secondary metabolites biosynthesis, transport and catabolism	--	CYP750C22 [Taxus wallichiana var. chinensis]	Cytochrome P450 750A1 OS=Pinus taeda OX=3352 GN=CYP750A1 PE=2 SV=1
TnS000899733g01	Molecular Function: nucleotide binding (GO:0000166);; Molecular Function: protein kinase activity (GO:0004672);; Cellular Component: membrane (GO:0016020);; Biological Process: phosphorylation (GO:0016310);; Biological Process: macromolecule metabolic process (GO:0043170);;	--	--	--	--	Receptor-like protein kinase HAIKU2 [Capsicum annuum]	LRR receptor-like serine/threonine-protein kinase HSL2 OS=Arabidopsis thaliana OX=3702 GN=HSL2 PE=2 SV=1
TnS000507375g27	--	--	--	--	--	unknown [Picea sitchensis]	Protein ABIL1 OS=Arabidopsis thaliana OX=3702 GN=ABIL1 PE=1 SV=1
TnS000598403g02	--	--	--	--	--	mediator of RNA polymerase II transcription subunit 19a-like [Citrus clementina]	Probable mediator of RNA polymerase II transcription subunit 19b OS=Arabidopsis thaliana OX=3702 GN=MED19B PE=2 SV=1
TnS000433591g01	Molecular Function: hydrolase activity (GO:0016787);;	--	Peptidase inhibitor I9	--	Posttranslational modification, protein turnover, chaperones	unknown [Picea sitchensis]	Subtilisin-like protease SBT1.5 OS=Arabidopsis thaliana OX=3702 GN=SBT1.5 PE=2 SV=1
TnS000427783g17	Cellular Component: plastid (GO:0009536);;	K10781|3.9034e-17|smo:SELMODRAFT_15559|K10781 fatty acyl-ACP thioesterase B [EC:3.1.2.14 3.1.2.21] | (RefSeq) hypothetical protein	--	--	--	Palmitoyl-acyl carrier protein thioesterase, chloroplastic [Dichanthelium oligosanthes]	Palmitoyl-acyl carrier protein thioesterase, chloroplastic OS=Arabidopsis thaliana OX=3702 GN=FATB PE=1 SV=1
TnS000122145g16	--	K17525|6.83894e-80|sot:102603666|K17525 chitinase domain-containing protein 1 | (RefSeq) rhodanese-like domain-containing protein 4, chloroplastic	--	--	--	unknown [Picea sitchensis]	Rhodanese-like domain-containing protein 4, chloroplastic OS=Arabidopsis thaliana OX=3702 GN=STR4 PE=1 SV=2
TnS000736399g01	--	--	PPR repeat family;; PPR repeat;; PPR repeat;; Pentatricopeptide repeat domain	General function prediction only	--	unknown [Picea sitchensis]	Pentatricopeptide repeat-containing protein At3g53360, mitochondrial OS=Arabidopsis thaliana OX=3702 GN=PCMP-E86 PE=2 SV=1
TnS000180163g01	Molecular Function: ATP binding (GO:0005524);; Cellular Component: cytoplasm (GO:0005737);; Biological Process: protein ubiquitination (GO:0016567);; Molecular Function: ubiquitin protein ligase binding (GO:0031625);; Molecular Function: ubiquitin protein ligase activity (GO:0061630);;	K10575|2.36001e-96|egu:105045699|K10575 ubiquitin-conjugating enzyme E2 G1 [EC:2.3.2.23] | (RefSeq) ubiquitin-conjugating enzyme E2 7	Ubiquitin-conjugating enzyme	Posttranslational modification, protein turnover, chaperones	--	unknown [Picea sitchensis]	Ubiquitin-conjugating enzyme E2 7 OS=Arabidopsis thaliana OX=3702 GN=UBC7 PE=1 SV=1
TnS000855955g08	Cellular Component: vacuole (GO:0005773);; Cellular Component: endoplasmic reticulum (GO:0005783);; Cellular Component: integral component of membrane (GO:0016021);; Cellular Component: intracellular organelle part (GO:0044446);;	--	Protein of unknown function (DUF1620);; PQQ-like domain	Function unknown	--	hypothetical protein AQUCO_00100367v1 [Aquilegia coerulea]	--
TnS000233075g05	Molecular Function: 2-amino-4-hydroxy-6-hydroxymethyldihydropteridine diphosphokinase activity (GO:0003848);; Molecular Function: dihydropteroate synthase activity (GO:0004156);; Biological Process: folic acid-containing compound biosynthetic process (GO:0009396);;	K13941|0|pda:103697287|K13941 2-amino-4-hydroxy-6-hydroxymethyldihydropteridine diphosphokinase / dihydropteroate synthase [EC:2.7.6.3 2.5.1.15] | (RefSeq) folate synthesis bifunctional protein, mitochondrial	Pterin binding enzyme;; 7,8-dihydro-6-hydroxymethylpterin-pyrophosphokinase (HPPK)	Coenzyme transport and metabolism	Coenzyme transport and metabolism	Pterin-binding [Macleaya cordata]	Folate synthesis bifunctional protein, mitochondrial OS=Pisum sativum OX=3888 GN=MitHPPK/DHPS PE=1 SV=1
TnS000327247g05	Molecular Function: cellulase activity (GO:0008810);; Biological Process: cellulose catabolic process (GO:0030245);;	--	Glycosyl hydrolase family 9	--	Carbohydrate transport and metabolism	endo-beta-1,4-glucanase [Pinus radiata]	Endoglucanase 17 OS=Arabidopsis thaliana OX=3702 GN=At4g02290 PE=2 SV=1
TnS000106601g01	Molecular Function: hydrolase activity (GO:0016787);;	K01517|7.65304e-161|pda:103719827|K01517 manganese-dependent ADP-ribose/CDP-alcohol diphosphatase [EC:3.6.1.13 3.6.1.16 3.6.1.53] | (RefSeq) manganese-dependent ADP-ribose/CDP-alcohol diphosphatase	Calcineurin-like phosphoesterase	--	Signal transduction mechanisms	manganese-dependent ADP-ribose/CDP-alcohol diphosphatase [Amborella trichopoda]	Manganese-dependent ADP-ribose/CDP-alcohol diphosphatase OS=Oryza sativa subsp. japonica OX=39947 GN=Os07g0688000 PE=2 SV=1
TnS001035023g05	--	--	PPR repeat family;; PPR repeat;; PPR repeat;; Pentatricopeptide repeat domain;; Pentacotripeptide-repeat region of PRORP;; Tetratricopeptide repeat;; Mitochondrial ATPase expression;; Mitochondrial 28S ribosomal protein S27;; Tetratricopeptide repeat	General function prediction only	--	hypothetical protein SELMODRAFT_123660 [Selaginella moellendorffii]	Pentatricopeptide repeat-containing protein At5g65560 OS=Arabidopsis thaliana OX=3702 GN=At5g65560 PE=2 SV=1
TnS000655603g03	Cellular Component: integral component of membrane (GO:0016021);;	K20359|2.59036e-23|cit:102609333|K20359 PRA1 family protein 1 | (RefSeq) PRA1 family protein E	PRA1 family protein	Intracellular trafficking, secretion, and vesicular transport	--	unknown [Picea sitchensis]	PRA1 family protein F2 OS=Arabidopsis thaliana OX=3702 GN=PRA1F2 PE=1 SV=1
TnS000454437g01	--	--	--	--	--	PREDICTED: uncharacterized protein LOC103991756 [Musa acuminata subsp. malaccensis]	--
TnS000763453g02	Molecular Function: monooxygenase activity (GO:0004497);; Molecular Function: binding (GO:0005488);; Biological Process: brassinosteroid homeostasis (GO:0010268);; Biological Process: brassinosteroid metabolic process (GO:0016131);;	K15639|0|nnu:104592352|K15639 PHYB activation tagged suppressor 1 [EC:1.14.-.-] | (RefSeq) cytochrome P450 734A1-like	Cytochrome P450	Secondary metabolites biosynthesis, transport and catabolism;; Lipid transport and metabolism	Secondary metabolites biosynthesis, transport and catabolism;; Defense mechanisms	PREDICTED: cytochrome P450 734A1-like [Nelumbo nucifera]	Cytochrome P450 734A1 OS=Arabidopsis thaliana OX=3702 GN=CYP734A1 PE=2 SV=1
TnS000253501g09	Cellular Component: cullin-RING ubiquitin ligase complex (GO:0031461);; Molecular Function: ubiquitin protein ligase binding (GO:0031625);; Biological Process: protein ubiquitination involved in ubiquitin-dependent protein catabolic process (GO:0042787);; Molecular Function: ubiquitin protein ligase activity (GO:0061630);;	K03347|0|smo:SELMODRAFT_158171|K03347 cullin 1 | (RefSeq) CUL1-2; hypothetical protein	Cullin family;; Cullin protein neddylation domain	Cell cycle control, cell division, chromosome partitioning	--	unknown [Picea sitchensis]	Cullin-1 OS=Arabidopsis thaliana OX=3702 GN=CUL1 PE=1 SV=1
TnS000177913g01	Cellular Component: membrane (GO:0016020);;	--	Leucine Rich repeats (2 copies);; Leucine rich repeat;; Leucine Rich repeat;; Leucine Rich Repeat;; Leucine rich repeat N-terminal domain	--	Transcription	unknown [Picea sitchensis]	Inactive LRR receptor-like serine/threonine-protein kinase BIR2 OS=Arabidopsis thaliana OX=3702 GN=BIR2 PE=1 SV=1
TnS000594241g10	--	--	Auxin responsive protein	--	--	hypothetical protein AXF42_Ash011741 [Apostasia shenzhenica]	--
TnS013893214g02	Cellular Component: plasmodesma (GO:0009506);; Biological Process: defense response to fungus (GO:0050832);;	--	Nodulin-like	--	--	uncharacterized protein LOC106448920 [Brassica napus]	--
TnS000578179g01	--	--	--	--	--	PREDICTED: TMV resistance protein N-like [Malus domestica]	--
TnS000950145g02	Cellular Component: chloroplast (GO:0009507);; Cellular Component: thylakoid (GO:0009579);; Cellular Component: integral component of membrane (GO:0016021);;	--	Chloroplast import apparatus Tic20-like	--	--	unknown [Picea sitchensis]	Protein TIC 20-v, chloroplastic OS=Arabidopsis thaliana OX=3702 GN=TIC20-V PE=2 SV=1
TnS000843651g02	Cellular Component: membrane (GO:0016020);;	--	Nodulin-like;; Major Facilitator Superfamily	--	Inorganic ion transport and metabolism	PREDICTED: protein NUCLEAR FUSION DEFECTIVE 4-like [Solanum tuberosum]	Protein NUCLEAR FUSION DEFECTIVE 4 OS=Arabidopsis thaliana OX=3702 GN=NFD4 PE=3 SV=1
TnS000387929g01	--	--	--	--	--	hypothetical protein LSAT_9X13261 [Lactuca sativa]	--
TnS000651475g02	--	--	--	General function prediction only	--	plant intracellular Ras-group-related LRR protein 4 [Amborella trichopoda]	Plant intracellular Ras-group-related LRR protein 4 OS=Arabidopsis thaliana OX=3702 GN=PIRL4 PE=1 SV=1
TnS000435721g35	--	K14638|4.8472e-19|pda:103699902|K14638 solute carrier family 15 (peptide/histidine transporter), member 3/4 | (RefSeq) protein NRT1/ PTR FAMILY 3.1-like	POT family	Amino acid transport and metabolism	--	NPF family transporter [Pinus pinaster]	Protein NRT1/ PTR FAMILY 5.4 OS=Arabidopsis thaliana OX=3702 GN=NPF5.4 PE=2 SV=1
TnS000105903g04	Molecular Function: NADPH dehydrogenase activity (GO:0003959);; Cellular Component: peroxisome (GO:0005777);; Biological Process: jasmonic acid biosynthetic process (GO:0009695);; Molecular Function: 12-oxophytodienoate reductase activity (GO:0016629);; Biological Process: oxylipin biosynthetic process (GO:0031408);;	K05894|7.01014e-143|gra:105768288|K05894 12-oxophytodienoic acid reductase [EC:1.3.1.42] | (RefSeq) 12-oxophytodienoate reductase 3-like	NADH:flavin oxidoreductase / NADH oxidase family	Energy production and conversion;; General function prediction only	Energy production and conversion	12-oxophytodienoate reductase-like protein [Trifolium pratense]	Artemisinic aldehyde Delta(11(13)) reductase OS=Artemisia annua OX=35608 GN=DBR2 PE=1 SV=1
ONT.8238	--	K14496|1.0637e-26|gra:105768010|K14496 abscisic acid receptor PYR/PYL family | (RefSeq) abscisic acid receptor PYL2-like	--	--	--	PREDICTED: abscisic acid receptor PYL2-like [Gossypium hirsutum]	Abscisic acid receptor PYL6 OS=Arabidopsis thaliana OX=3702 GN=PYL6 PE=1 SV=1
TnS000088845g02	--	--	--	--	--	uncharacterized protein LOC110660915 isoform X1 [Hevea brasiliensis]	--
TnS000041303g05	Molecular Function: threonine synthase activity (GO:0004795);; Cellular Component: cytoplasm (GO:0005737);; Biological Process: cellular amino acid metabolic process (GO:0006520);; Molecular Function: pyridoxal phosphate binding (GO:0030170);;	K01733|0|nnu:104600632|K01733 threonine synthase [EC:4.2.3.1] | (RefSeq) threonine synthase, chloroplastic-like	Pyridoxal-phosphate dependent enzyme	--	Amino acid transport and metabolism	Tryptophan synthase beta subunit-like PLP-dependent enzymes superfamily [Macleaya cordata]	Threonine synthase, chloroplastic OS=Solanum tuberosum OX=4113 PE=2 SV=1
TnS000315925g10	Biological Process: barrier septum assembly (GO:0000917);; Molecular Function: GTP binding (GO:0005525);; Molecular Function: hydrolase activity (GO:0016787);;	K03978|1.57393e-120|jcu:105639868|K03978 GTP-binding protein | (RefSeq) GTP-binding protein At2g22870	50S ribosome-binding GTPase;; Ferrous iron transport protein B	General function prediction only	Cell cycle control, cell division, chromosome partitioning	unknown [Picea sitchensis]	GTP-binding protein At2g22870 OS=Arabidopsis thaliana OX=3702 GN=EMB2001 PE=2 SV=2
TnS000030759g04	Molecular Function: squalene monooxygenase activity (GO:0004506);; Cellular Component: integral component of membrane (GO:0016021);; Molecular Function: flavin adenine dinucleotide binding (GO:0050660);; Biological Process: oxidation-reduction process (GO:0055114);;	K00511|0|atr:18446877|K00511 squalene monooxygenase [EC:1.14.14.17] | (RefSeq) squalene monooxygenase	Squalene epoxidase;; FAD binding domain;; FAD dependent oxidoreductase;; FAD binding domain;; NAD(P)-binding Rossmann-like domain	Lipid transport and metabolism	Coenzyme transport and metabolism;; Energy production and conversion	unknown [Picea sitchensis]	Squalene monooxygenase OS=Panax ginseng OX=4054 PE=2 SV=1
TnS000884939g01	--	--	Cytochrome P450	Secondary metabolites biosynthesis, transport and catabolism	--	unknown [Picea sitchensis]	Cytochrome P450 71A26 OS=Arabidopsis thaliana OX=3702 GN=CYP71A26 PE=3 SV=1
TnS000889905g02	--	K13422|3.48376e-65|cit:102626457|K13422 transcription factor MYC2 | (RefSeq) transcription factor MYC2-like	bHLH-MYC and R2R3-MYB transcription factors N-terminal;; Helix-loop-helix DNA-binding domain	--	--	JAMYC2 [Taxus cuspidata]	Transcription factor MYC2 OS=Arabidopsis thaliana OX=3702 GN=MYC2 PE=1 SV=2
TnS013835988g01	Molecular Function: GTP binding (GO:0005525);;	--	50S ribosome-binding GTPase;; Dynamin family	General function prediction only	Translation, ribosomal structure and biogenesis	PREDICTED: GTP-binding protein BRASSINAZOLE INSENSITIVE PALE GREEN 2, chloroplastic [Tarenaya hassleriana]	GTP-binding protein BRASSINAZOLE INSENSITIVE PALE GREEN 2, chloroplastic OS=Arabidopsis thaliana OX=3702 GN=BPG2 PE=1 SV=1
TnS000120821g09	--	--	PPR repeat;; PPR repeat family;; PPR repeat;; Pentatricopeptide repeat domain;; Pentacotripeptide-repeat region of PRORP	General function prediction only	--	PREDICTED: pentatricopeptide repeat-containing protein At2g13600 [Nelumbo nucifera]	Pentatricopeptide repeat-containing protein At2g13600 OS=Arabidopsis thaliana OX=3702 GN=PCMP-E76 PE=3 SV=1
TnS000251491g06	Molecular Function: nucleotide binding (GO:0000166);; Molecular Function: protein kinase activity (GO:0004672);; Cellular Component: membrane (GO:0016020);; Biological Process: phosphorylation (GO:0016310);;	K04733|4.25813e-10|zma:103645828|K04733 interleukin-1 receptor-associated kinase 4 [EC:2.7.11.1] | (RefSeq) GRMZM2G076212; G-type lectin S-receptor-like serine/threonine-protein kinase SD2-5	--	--	--	unknown [Picea sitchensis]	G-type lectin S-receptor-like serine/threonine-protein kinase At1g34300 OS=Arabidopsis thaliana OX=3702 GN=At1g34300 PE=1 SV=1
TnS000851531g02	--	--	AT hook motif	--	--	unknown [Picea sitchensis]	--
TnS000449193g07	Molecular Function: nucleic acid binding (GO:0003676);; Molecular Function: lysine-tRNA ligase activity (GO:0004824);; Molecular Function: ATP binding (GO:0005524);; Cellular Component: mitochondrion (GO:0005739);; Biological Process: lysyl-tRNA aminoacylation (GO:0006430);; Cellular Component: chloroplast (GO:0009507);; Biological Process: plant ovule development (GO:0048481);;	K04567|1.99088e-117|pop:POPTR_0003s20940g|K04567 lysyl-tRNA synthetase, class II [EC:6.1.1.6] | (RefSeq) tRNA synthetase class II family protein	tRNA synthetases class II (D, K and N);; OB-fold nucleic acid binding domain	Translation, ribosomal structure and biogenesis	Translation, ribosomal structure and biogenesis	hypothetical protein CUMW_180310 [Citrus unshiu]	Lysine--tRNA ligase, chloroplastic/mitochondrial OS=Arabidopsis thaliana OX=3702 GN=OVA5 PE=2 SV=1
TnS000967731g03	Biological Process: MAPK cascade (GO:0000165);; Molecular Function: MAP kinase activity (GO:0004707);; Molecular Function: ATP binding (GO:0005524);; Cellular Component: intracellular (GO:0005622);; Cellular Component: integral component of membrane (GO:0016021);;	K20535|0|ppp:PHYPADRAFT_193902|K20535 mitogen-activated protein kinase 1/2 [EC:2.7.11.24] | (RefSeq) hypothetical protein	Protein kinase domain;; Protein tyrosine kinase;; Lipopolysaccharide kinase (Kdo/WaaP) family	Signal transduction mechanisms	Signal transduction mechanisms	unknown [Picea sitchensis]	Mitogen-activated protein kinase homolog NTF3 OS=Nicotiana tabacum OX=4097 GN=NTF3 PE=1 SV=1
TnS000221621g02	--	K14487|1.27532e-156|gra:105795206|K14487 auxin responsive GH3 gene family | (RefSeq) probable indole-3-acetic acid-amido synthetase GH3.1	GH3 auxin-responsive promoter	--	Coenzyme transport and metabolism;; Translation, ribosomal structure and biogenesis	auxin-induced GH3 protein [Pinus pinaster]	Indole-3-acetic acid-amido synthetase GH3.2 OS=Arabidopsis thaliana OX=3702 GN=GH3.2 PE=1 SV=3
TnS000337427g02	Biological Process: protein peptidyl-prolyl isomerization (GO:0000413);; Molecular Function: peptidyl-prolyl cis-trans isomerase activity (GO:0003755);; Cellular Component: cytosol (GO:0005829);; Biological Process: protein folding (GO:0006457);; Biological Process: vegetative phase change (GO:0010050);; Biological Process: floral meristem determinacy (GO:0010582);;	K05864|2.02075e-138|nnu:104605465|K05864 peptidyl-prolyl isomerase D [EC:5.2.1.8] | (RefSeq) peptidyl-prolyl cis-trans isomerase CYP40	Cyclophilin type peptidyl-prolyl cis-trans isomerase/CLD	Posttranslational modification, protein turnover, chaperones	Posttranslational modification, protein turnover, chaperones	PREDICTED: peptidyl-prolyl cis-trans isomerase CYP40-like isoform X1 [Ipomoea nil]	Peptidyl-prolyl cis-trans isomerase CYP40 OS=Arabidopsis thaliana OX=3702 GN=CYP40 PE=2 SV=1
TnS000701611g09	Cellular Component: chromoplast (GO:0009509);; Cellular Component: chloroplast thylakoid (GO:0009534);; Cellular Component: chloroplast envelope (GO:0009941);; Cellular Component: membrane (GO:0016020);; Biological Process: carotenoid biosynthetic process (GO:0016117);; Molecular Function: phytoene dehydrogenase activity (GO:0016166);; Molecular Function: oxidoreductase activity, acting on paired…	K02293|0|egu:105056650|K02293 15-cis-phytoene desaturase [EC:1.3.5.5] | (RefSeq) phytoene dehydrogenase, chloroplastic/chromoplastic	Flavin containing amine oxidoreductase;; NAD(P)-binding Rossmann-like domain	Secondary metabolites biosynthesis, transport and catabolism	General function prediction only	hypothetical protein AQUCO_01300890v1 [Aquilegia coerulea]	Phytoene dehydrogenase, chloroplastic/chromoplastic OS=Narcissus pseudonarcissus OX=39639 GN=PDS1 PE=1 SV=1
TnS000098265g14	Biological Process: transcription from RNA polymerase II promoter (GO:0006366);; Molecular Function: N-acetyltransferase activity (GO:0008080);; Cellular Component: protein complex (GO:0043234);; Biological Process: macromolecule modification (GO:0043412);; Cellular Component: nucleoplasm part (GO:0044451);;	K07739|1.95618e-15|pda:103719644|K07739 elongator complex protein 3 [EC:2.3.1.48] | (RefSeq) elongator complex protein 3	--	Chromatin structure and dynamics;; Transcription	--	Elongator complex protein 3 [Ananas comosus]	Elongator complex protein 3 OS=Oryza sativa subsp. japonica OX=39947 GN=ELP3 PE=2 SV=2
TnS000469903g01	--	K10706|1.08189e-58|jcu:105650453|K10706 senataxin [EC:3.6.4.-] | (RefSeq) probable helicase MAGATAMA 3	--	RNA processing and modification	--	putative helicase MAGATAMA 3 [Corchorus olitorius]	--
TnS000291369g01	--	--	NB-ARC domain	--	--	unknown [Picea sitchensis]	Probable disease resistance protein At1g58390 OS=Arabidopsis thaliana OX=3702 GN=At1g58390 PE=2 SV=4
TnS000849033g08	Molecular Function: monooxygenase activity (GO:0004497);; Biological Process: ubiquinone biosynthetic process (GO:0006744);; Molecular Function: oxidoreductase activity, acting on paired donors, with incorporation or reduction of molecular oxygen (GO:0016705);; Biological Process: secondary metabolite biosynthetic process (GO:0044550);; Molecular Function: flavin adenine dinucleotide binding (GO:…	K06126|1.99885e-165|pop:POPTR_0001s14360g|K06126 ubiquinone biosynthesis monooxygenase Coq6 [EC:1.14.13.-] | (RefSeq) POPTRDRAFT_1066008; hypothetical protein	FAD binding domain;; Squalene epoxidase	Coenzyme transport and metabolism;; Energy production and conversion	Coenzyme transport and metabolism;; Energy production and conversion	PREDICTED: ubiquinone biosynthesis monooxygenase COQ6 [Populus euphratica]	--
TnS000067783g02	Biological Process: cation transport (GO:0006812);; Cellular Component: membrane (GO:0016020);; Biological Process: transmembrane transport (GO:0055085);;	--	Cation transport protein	Inorganic ion transport and metabolism	Inorganic ion transport and metabolism	sodium transporter [Selaginella moellendorffii]	Sodium transporter HKT1 OS=Arabidopsis thaliana OX=3702 GN=HKT1 PE=1 SV=1
TnS000114333g01	Molecular Function: ATP binding (GO:0005524);; Cellular Component: integral component of membrane (GO:0016021);; Molecular Function: ATPase activity, coupled to transmembrane movement of substances (GO:0042626);; Biological Process: transmembrane transport (GO:0055085);;	K05658|0|nnu:104594633|K05658 ATP-binding cassette, subfamily B (MDR/TAP), member 1 [EC:3.6.3.44] | (RefSeq) ABC transporter B family member 20	ABC transporter transmembrane region;; ABC transporter;; P-loop containing region of AAA domain	Secondary metabolites biosynthesis, transport and catabolism	Defense mechanisms	hypothetical protein AQUCO_02700259v1 [Aquilegia coerulea]	ABC transporter B family member 6 OS=Arabidopsis thaliana OX=3702 GN=ABCB6 PE=1 SV=2
TnS000495579g01	--	K05531|2.26642e-96|smo:SELMODRAFT_443878|K05531 mannan polymerase II complex MNN10 subunit [EC:2.4.1.-] | (RefSeq) hypothetical protein	galactosyl transferase GMA12/MNN10 family	Carbohydrate transport and metabolism;; Cell wall/membrane/envelope biogenesis	--	hypothetical protein AXG93_4421s1130 [Marchantia polymorpha subsp. ruderalis]	Probable glycosyltransferase 7 OS=Oryza sativa subsp. japonica OX=39947 GN=GT7 PE=2 SV=1
TnS000841051g01	--	--	--	--	--	unknown [Picea sitchensis]	--
TnS000293039g04	Molecular Function: nucleotide binding (GO:0000166);; Molecular Function: microtubule motor activity (GO:0003777);; Cellular Component: kinesin complex (GO:0005871);; Biological Process: microtubule-based movement (GO:0007018);; Molecular Function: ATPase activity (GO:0016887);;	K10396|4.03449e-32|ppp:PHYPADRAFT_143852|K10396 kinesin family member 5 | (RefSeq) hypothetical protein	Kinesin motor domain	Cytoskeleton	--	Kinesin heavy chain [Glycine soja]	Kinesin-like protein KIN-1 OS=Oryza sativa subsp. japonica OX=39947 GN=KIN1 PE=1 SV=1
TnS000439017g01	--	--	PPR repeat family;; PPR repeat;; Pentatricopeptide repeat domain;; PPR repeat	General function prediction only	--	hypothetical protein COLO4_08905 [Corchorus olitorius]	Pentatricopeptide repeat-containing protein At3g18110, chloroplastic OS=Arabidopsis thaliana OX=3702 GN=EMB1270 PE=2 SV=2
TnS000358465g01	Cellular Component: endoplasmic reticulum (GO:0005783);; Molecular Function: lipid binding (GO:0008289);; Cellular Component: integral component of membrane (GO:0016021);;	--	--	General function prediction only	--	unknown [Picea sitchensis]	Synaptotagmin-2 OS=Arabidopsis thaliana OX=3702 GN=SYT2 PE=2 SV=1
TnS000993421g02	Cellular Component: membrane (GO:0016020);;	--	--	--	Carbohydrate transport and metabolism	uncharacterized protein LOC106760882 [Vigna radiata var. radiata]	--
TnS000044757g04	--	K17408|1.49427e-132|atr:18433538|K17408 small subunit ribosomal protein S29 | (RefSeq) uncharacterized LOC18433538	Mitochondrial ribosomal death-associated protein 3	Translation, ribosomal structure and biogenesis	--	PREDICTED: uncharacterized protein LOC109330176 [Lupinus angustifolius]	--
ONT.1779	Molecular Function: structural constituent of ribosome (GO:0003735);; Cellular Component: mitochondrial large ribosomal subunit (GO:0005762);; Biological Process: translation (GO:0006412);;	K02913|1.01287e-17|pda:103715470|K02913 large subunit ribosomal protein L33 | (RefSeq) 50S ribosomal protein L33-like	Ribosomal protein L33	Translation, ribosomal structure and biogenesis	Translation, ribosomal structure and biogenesis	PREDICTED: 50S ribosomal protein L33-like [Phoenix dactylifera]	--
TnS000138917g01	--	K10838|0|nnu:104603881|K10838 xeroderma pigmentosum group C-complementing protein | (RefSeq) DNA repair protein RAD4	Rad4 beta-hairpin domain 3;; Rad4 transglutaminase-like domain;; Rad4 beta-hairpin domain 1;; Rad4 beta-hairpin domain 2;; Transglutaminase-like superfamily	Replication, recombination and repair	--	PREDICTED: DNA repair protein RAD4 isoform X1 [Capsicum annuum]	DNA repair protein RAD4 OS=Arabidopsis thaliana OX=3702 GN=RAD4 PE=1 SV=1
TnS000472519g02	--	K07393|3.49854e-168|fve:101313287|K07393 putative glutathione S-transferase | (RefSeq) glutathione S-transferase omega-like 2	Glutathione S-transferase, N-terminal domain;; Glutathione S-transferase, C-terminal domain;; Glutathione S-transferase, C-terminal domain;; Glutathione S-transferase, N-terminal domain;; Glutathione S-transferase, C-terminal domain	Posttranslational modification, protein turnover, chaperones	Energy production and conversion	unknown [Picea sitchensis]	--
TnS000577741g01	Cellular Component: membrane (GO:0016020);; Cellular Component: cell part (GO:0044464);; Biological Process: response to stimulus (GO:0050896);;	--	Ankyrin repeats (3 copies);; Ankyrin repeats (many copies);; Ankyrin repeats (many copies);; Ankyrin repeat;; Ankyrin repeat;; Domain of unknown function	General function prediction only	Signal transduction mechanisms	unnamed protein product, partial [Vitis vinifera]	Ankyrin repeat-containing protein At2g01680 OS=Arabidopsis thaliana OX=3702 GN=At2g01680 PE=2 SV=1
TnS000146367g14	--	K05282|4.38744e-107|mdm:103405714|K05282 gibberellin 20-oxidase [EC:1.14.11.12] | (RefSeq) gibberellin 20 oxidase 1-like	2OG-Fe(II) oxygenase superfamily;; non-haem dioxygenase in morphine synthesis N-terminal	Secondary metabolites biosynthesis, transport and catabolism;; General function prediction only	Secondary metabolites biosynthesis, transport and catabolism	gibberellin 20 oxidase 1-like [Cucurbita maxima]	Gibberellin 20 oxidase 1 OS=Arabidopsis thaliana OX=3702 GN=GA20OX1 PE=2 SV=2
TnS000226557g13	--	--	--	--	--	hypothetical protein AMTR_s00021p00034020 [Amborella trichopoda]	--
TnS000576185g01	--	K10355|8.77633e-30|bdi:100821905|K10355 actin, other eukaryote | (RefSeq) actin-7	Actin	Cytoskeleton	Cytoskeleton	actin, partial [Deschampsia antarctica]	Actin (Fragment) OS=Pinus contorta OX=3339 PE=3 SV=1
TnS000851091g03	Molecular Function: methyltransferase activity (GO:0008168);; Cellular Component: plastid (GO:0009536);; Biological Process: methylation (GO:0032259);;	--	Conserved hypothetical protein 95	--	--	uncharacterized protein LOC18429306 isoform X2 [Amborella trichopoda]	--
TnS000245797g02	Molecular Function: hydrolase activity (GO:0016787);;	--	--	--	Cell wall/membrane/envelope biogenesis	PREDICTED: subtilisin-like protease SBT1.6 [Musa acuminata subsp. malaccensis]	Subtilisin-like protease SBT1.7 OS=Arabidopsis thaliana OX=3702 GN=SBT1.7 PE=1 SV=1
TnS000968581g05	Molecular Function: NADH dehydrogenase (ubiquinone) activity (GO:0008137);; Biological Process: oxidation-reduction process (GO:0055114);;	K17871|0|jcu:105649482|K17871 NADH:ubiquinone reductase (non-electrogenic) [EC:1.6.5.9] | (RefSeq) internal alternative NAD(P)H-ubiquinone oxidoreductase A2, mitochondrial-like	Pyridine nucleotide-disulphide oxidoreductase;; Pyridine nucleotide-disulphide oxidoreductase	Energy production and conversion	Energy production and conversion	FAD-dependent pyridine nucleotide-disulfide oxidoreductase [Macleaya cordata]	Internal alternative NAD(P)H-ubiquinone oxidoreductase A2, mitochondrial OS=Arabidopsis thaliana OX=3702 GN=NDA2 PE=1 SV=1
TnS000331967g12	Cellular Component: membrane (GO:0016020);; Molecular Function: oxidoreductase activity, acting on NAD(P)H, oxygen as acceptor (GO:0050664);;	K13447|0|pda:103720078|K13447 respiratory burst oxidase [EC:1.6.3.- 1.11.1.-] | (RefSeq) respiratory burst oxidase homolog protein C-like	Respiratory burst NADPH oxidase;; Ferric reductase like transmembrane component;; FAD-binding domain;; EF-hand domain	Inorganic ion transport and metabolism;; Secondary metabolites biosynthesis, transport and catabolism	Signal transduction mechanisms	respiratory burst oxidase protein 1 [Picea abies]	Respiratory burst oxidase homolog protein B OS=Solanum tuberosum OX=4113 GN=RBOHB PE=1 SV=1
TnS000276085g01	Molecular Function: nucleotide binding (GO:0000166);; Molecular Function: ATP-dependent RNA helicase activity (GO:0004004);; Cellular Component: nucleus (GO:0005634);; Cellular Component: cytoplasm (GO:0005737);; Biological Process: RNA processing (GO:0006396);; Molecular Function: RNA binding (GO:0044822);;	K14442|5.27072e-11|vvi:100252028|K14442 ATP-dependent RNA helicase DHX36 [EC:3.6.4.13] | (RefSeq) DExH-box ATP-dependent RNA helicase DExH1	--	RNA processing and modification	--	putative ATP-dependent RNA helicase DHX36 [Cajanus cajan]	DExH-box ATP-dependent RNA helicase DExH1 OS=Arabidopsis thaliana OX=3702 GN=At2g35920 PE=2 SV=1
TnS000824839g16	Molecular Function: UDP-glucosyltransferase activity (GO:0035251);; Cellular Component: intracellular part (GO:0044424);;	--	UDP-glucoronosyl and UDP-glucosyl transferase	Carbohydrate transport and metabolism;; Energy production and conversion	--	UDP-glycosyltransferase UGT5 [Picea glauca]	UDP-glycosyltransferase 88A1 OS=Arabidopsis thaliana OX=3702 GN=UGT88A1 PE=2 SV=1
ONT.4848	Molecular Function: actin binding (GO:0003779);; Cellular Component: actin cytoskeleton (GO:0015629);; Biological Process: actin filament depolymerization (GO:0030042);; Molecular Function: protein dimerization activity (GO:0046983);;	K05765|3.80998e-42|thj:104815850|K05765 cofilin | (RefSeq) actin-depolymerizing factor 6-like	Cofilin/tropomyosin-type actin-binding protein	Cytoskeleton	--	unknown [Picea sitchensis]	Actin-depolymerizing factor 11 OS=Oryza sativa subsp. japonica OX=39947 GN=ADF11 PE=2 SV=1
TnS000035343g01	Molecular Function: cation transmembrane transporter activity (GO:0008324);; Cellular Component: integral component of membrane (GO:0016021);; Biological Process: cation transmembrane transport (GO:0098655);;	K14689|5.69552e-65|egu:105057103|K14689 solute carrier family 30 (zinc transporter), member 2 | (RefSeq) metal tolerance protein 1-like	Cation efflux family	Inorganic ion transport and metabolism	Inorganic ion transport and metabolism	metal tolerance protein 1-like [Dendrobium catenatum]	Metal tolerance protein 1 OS=Oryza sativa subsp. japonica OX=39947 GN=MTP1 PE=2 SV=1
TnS000903795g01	Cellular Component: vacuolar membrane (GO:0005774);; Cellular Component: plasma membrane (GO:0005886);; Biological Process: auxin efflux (GO:0010315);; Molecular Function: auxin influx transmembrane transporter activity (GO:0010328);; Molecular Function: auxin efflux transmembrane transporter activity (GO:0010329);; Biological Process: auxin influx (GO:0060919);;	K05658|3.74959e-13|aly:ARALYDRAFT_486718|K05658 ATP-binding cassette, subfamily B (MDR/TAP), member 1 [EC:3.6.3.44] | (RefSeq) PGP21; P-glycoprotein 21	--	Secondary metabolites biosynthesis, transport and catabolism	Defense mechanisms	P-glycoprotein 21, partial [Arabidopsis lyrata subsp. lyrata]	ABC transporter B family member 21 OS=Arabidopsis thaliana OX=3702 GN=ABCB21 PE=1 SV=2
TnS000819183g03	Biological Process: carbohydrate metabolic process (GO:0005975);; Molecular Function: kinase activity (GO:0016301);; Biological Process: phosphorylation (GO:0016310);; Molecular Function: phosphotransferase activity, alcohol group as acceptor (GO:0016773);;	--	--	Carbohydrate transport and metabolism	Carbohydrate transport and metabolism	unknown [Picea sitchensis]	--
TnS000289391g01	Cellular Component: membrane (GO:0016020);; Biological Process: dephosphorylation (GO:0016311);; Molecular Function: phosphatase activity (GO:0016791);;	--	--	--	--	uncharacterized protein LOC100284443 [Zea mays]	--
TnS000608263g02	Molecular Function: chromatin binding (GO:0003682);; Molecular Function: helicase activity (GO:0004386);; Molecular Function: ATP binding (GO:0005524);; Cellular Component: nucleus (GO:0005634);; Cellular Component: cytosol (GO:0005829);; Biological Process: regulation of transcription, DNA-templated (GO:0006355);; Molecular Function: DNA-dependent ATPase activity (GO:0008094);; Biological Proces…	K11647|2.88848e-107|atr:18422975|K11647 SWI/SNF-related matrix-associated actin-dependent regulator of chromatin subfamily A member 2/4 [EC:3.6.4.-] | (RefSeq) ATP-dependent helicase BRM	Helicase conserved C-terminal domain	Chromatin structure and dynamics;; Transcription	Transcription;; Replication, recombination and repair	ATP-dependent helicase BRM isoform X2 [Amborella trichopoda]	ATP-dependent helicase BRM OS=Arabidopsis thaliana OX=3702 GN=BRM PE=1 SV=1
TnS000107823g05	--	--	C-terminal of Roc, COR, domain;; Leucine Rich repeat	Function unknown	Transcription	PREDICTED: protein TORNADO 1 [Malus domestica]	Protein TORNADO 1 OS=Arabidopsis thaliana OX=3702 GN=TRN1 PE=2 SV=1
TnS000647971g01	Molecular Function: zinc ion binding (GO:0008270);;	--	Zinc finger, C3HC4 type (RING finger);; Ring finger domain;; Prokaryotic RING finger family 4;; Zinc finger, C3HC4 type (RING finger);; Zinc finger, C3HC4 type (RING finger)	Posttranslational modification, protein turnover, chaperones	--	hypothetical protein AXG93_441s1210 [Marchantia polymorpha subsp. ruderalis]	E3 ubiquitin-protein ligase AIRP2 OS=Arabidopsis thaliana OX=3702 GN=AIRP2 PE=1 SV=1
TnS000938735g02	Biological Process: formation of translation preinitiation complex (GO:0001731);; Molecular Function: translation initiation factor activity (GO:0003743);; Cellular Component: eukaryotic translation initiation factor 3 complex (GO:0005852);; Biological Process: regulation of translational initiation (GO:0006446);; Cellular Component: eukaryotic 43S preinitiation complex (GO:0016282);; Molecular F…	K03252|0|atr:18435700|K03252 translation initiation factor 3 subunit C | (RefSeq) eukaryotic translation initiation factor 3 subunit C	Eukaryotic translation initiation factor 3 subunit 8 N-terminus;; PCI domain	Translation, ribosomal structure and biogenesis	--	eukaryotic translation initiation factor 3 subunit C [Amborella trichopoda]	Eukaryotic translation initiation factor 3 subunit C OS=Medicago truncatula OX=3880 GN=TIF3C1 PE=2 SV=1
TnS000427783g04	Molecular Function: binding (GO:0005488);; Cellular Component: membrane (GO:0016020);;	--	RING-variant domain	RNA processing and modification	--	PREDICTED: uncharacterized protein LOC102711268 [Oryza brachyantha]	--
TnS000536859g08	Molecular Function: magnesium ion binding (GO:0000287);; Molecular Function: phospholipid-translocating ATPase activity (GO:0004012);; Molecular Function: ATP binding (GO:0005524);; Cellular Component: integral component of membrane (GO:0016021);; Biological Process: phospholipid translocation (GO:0045332);;	K14802|2.77565e-31|vra:106769189|K14802 phospholipid-transporting ATPase [EC:3.6.3.1] | (RefSeq) phospholipid-transporting ATPase 1-like	--	General function prediction only	--	Phospholipid-transporting ATPase 1 [Zea mays]	Phospholipid-transporting ATPase 1 OS=Arabidopsis thaliana OX=3702 GN=ALA1 PE=2 SV=1
TnS000738073g03	Molecular Function: DNA binding (GO:0003677);;	--	Myb-like DNA-binding domain;; Myb-like DNA-binding domain	Transcription	--	predicted protein [Physcomitrella patens]	Transcription factor MYB98 OS=Arabidopsis thaliana OX=3702 GN=MYB98 PE=2 SV=1
TnS000105903g10	Molecular Function: organic cyclic compound binding (GO:0097159);; Molecular Function: heterocyclic compound binding (GO:1901363);;	K11093|1.10718e-106|atr:18445843|K11093 U1 small nuclear ribonucleoprotein 70kDa | (RefSeq) U1 small nuclear ribonucleoprotein 70 kDa	RNA recognition motif. (a.k.a. RRM, RBD, or RNP domain);; U1 small nuclear ribonucleoprotein of 70kDa MW N terminal	RNA processing and modification	Translation, ribosomal structure and biogenesis	U1 small nuclear ribonucleoprotein 70 kDa [Amborella trichopoda]	U1 small nuclear ribonucleoprotein 70 kDa OS=Arabidopsis thaliana OX=3702 GN=RNU1 PE=1 SV=1
TnS000989307g01	Molecular Function: oxidoreductase activity (GO:0016491);; Biological Process: oxidation-reduction process (GO:0055114);;	K13366|0|vvi:100241347|K13366 polyamine oxidase [EC:1.5.3.14 1.5.3.16 1.5.3.-] | (RefSeq) polyamine oxidase	Flavin containing amine oxidoreductase;; NAD(P)-binding Rossmann-like domain;; FAD binding domain	Secondary metabolites biosynthesis, transport and catabolism	Amino acid transport and metabolism	PREDICTED: polyamine oxidase [Vitis vinifera]	Polyamine oxidase OS=Zea mays OX=4577 GN=PAO PE=1 SV=1
TnS000315781g01	--	K12349|1.53252e-65|csv:101209656|K12349 neutral ceramidase [EC:3.5.1.23] | (RefSeq) neutral ceramidase-like	Neutral/alkaline non-lysosomal ceramidase, C-terminal	Signal transduction mechanisms	--	neutral ceramidase 2-like isoform X2 [Quercus suber]	Neutral ceramidase OS=Oryza sativa subsp. japonica OX=39947 GN=Os01g0624000 PE=1 SV=1
TnS000061465g03	Molecular Function: sterol 24-C-methyltransferase activity (GO:0003838);; Cellular Component: endosome (GO:0005768);; Cellular Component: vacuolar membrane (GO:0005774);; Cellular Component: endoplasmic reticulum (GO:0005783);; Cellular Component: trans-Golgi network (GO:0005802);; Cellular Component: plasmodesma (GO:0009506);; Biological Process: embryo development ending in seed dormancy (GO:00…	K00559|0|bna:106371823|K00559 sterol 24-C-methyltransferase [EC:2.1.1.41] | (RefSeq) cycloartenol-C-24-methyltransferase-like	Sterol methyltransferase C-terminal;; Methyltransferase domain;; Methyltransferase domain;; Methyltransferase domain;; Mycolic acid cyclopropane synthetase;; ubiE/COQ5 methyltransferase family;; Methyltransferase domain	Lipid transport and metabolism;; General function prediction only	Lipid transport and metabolism	unknown [Picea sitchensis]	Cycloartenol-C-24-methyltransferase OS=Arabidopsis thaliana OX=3702 GN=SMT1 PE=1 SV=1
TnS000811647g04	--	--	Fip1 motif	RNA processing and modification	--	FIP1[V]-like protein [Amborella trichopoda]	FIP1[V]-like protein OS=Arabidopsis thaliana OX=3702 GN=FIPS5 PE=1 SV=1
TnS000446377g02	Molecular Function: transcription factor activity, sequence-specific DNA binding (GO:0003700);; Cellular Component: nucleus (GO:0005634);; Molecular Function: sequence-specific DNA binding (GO:0043565);; Biological Process: positive regulation of transcription, DNA-templated (GO:0045893);; Molecular Function: metal ion binding (GO:0046872);;	--	PHD-finger;; Homeobox domain;; Homeobox KN domain	General function prediction only	--	homeobox protein HOX1A [Ananas comosus]	Homeobox protein HAT3.1 OS=Arabidopsis thaliana OX=3702 GN=HAT3.1 PE=1 SV=3
TnS000487647g04	Molecular Function: DNA binding (GO:0003677);; Molecular Function: transcription factor activity, sequence-specific DNA binding (GO:0003700);; Cellular Component: nucleus (GO:0005634);; Biological Process: regulation of transcription, DNA-templated (GO:0006355);; Biological Process: multicellular organism development (GO:0007275);;	K09285|6.75416e-73|cic:CICLE_v10014809mg|K09285 AP2-like factor, ANT lineage | (RefSeq) hypothetical protein	AP2 domain	--	--	ap2-like ethylene-responsive transcription factor plt1 [Quercus suber]	AP2-like ethylene-responsive transcription factor PLT2 OS=Arabidopsis thaliana OX=3702 GN=PLT2 PE=2 SV=1
TnS000261349g02	--	--	Development and cell death domain	--	--	PREDICTED: uncharacterized protein LOC105045653 [Elaeis guineensis]	B2 protein OS=Daucus carota OX=4039 PE=2 SV=1
TnS000162507g01	Molecular Function: DNA binding (GO:0003677);; Cellular Component: nucleus (GO:0005634);; Biological Process: regulation of transcription, DNA-templated (GO:0006355);; Biological Process: single-organism developmental process (GO:0044767);;	--	No apical meristem (NAM) protein	--	--	unknown [Picea sitchensis]	Protein SOMBRERO OS=Arabidopsis thaliana OX=3702 GN=SMB PE=1 SV=1
TnS000786597g01	Cellular Component: cytosol (GO:0005829);; Biological Process: carbohydrate metabolic process (GO:0005975);; Molecular Function: glycogen phosphorylase activity (GO:0008184);; Biological Process: response to water deprivation (GO:0009414);; Cellular Component: chloroplast (GO:0009507);; Molecular Function: pyridoxal phosphate binding (GO:0030170);;	K00688|0|pda:103704066|K00688 glycogen phosphorylase [EC:2.4.1.1] | (RefSeq) alpha-glucan phosphorylase, H isozyme	Carbohydrate phosphorylase	Carbohydrate transport and metabolism	Carbohydrate transport and metabolism	PREDICTED: LOW QUALITY PROTEIN: alpha-glucan phosphorylase, H isozyme [Elaeis guineensis]	Alpha-glucan phosphorylase, H isozyme OS=Solanum tuberosum OX=4113 PE=1 SV=1
TnS000470773g02	Molecular Function: zinc ion binding (GO:0008270);; Molecular Function: mannitol dehydrogenase activity (GO:0046029);; Biological Process: oxidation-reduction process (GO:0055114);;	K00083|2.38957e-155|atr:105421195|K00083 cinnamyl-alcohol dehydrogenase [EC:1.1.1.195] | (RefSeq) probable mannitol dehydrogenase	Alcohol dehydrogenase GroES-like domain;; Zinc-binding dehydrogenase;; D-isomer specific 2-hydroxyacid dehydrogenase, NAD binding domain	Secondary metabolites biosynthesis, transport and catabolism	Carbohydrate transport and metabolism	unknown [Picea sitchensis]	Probable mannitol dehydrogenase OS=Fragaria ananassa OX=3747 GN=CAD PE=2 SV=1
TnS000783509g06	Molecular Function: enzyme inhibitor activity (GO:0004857);; Biological Process: negative regulation of catalytic activity (GO:0043086);;	--	Plant invertase/pectin methylesterase inhibitor	--	--	hypothetical protein CL424Contig1_05, partial [Pinus taeda]	Pectinesterase inhibitor 6 OS=Arabidopsis thaliana OX=3702 GN=PMEI6 PE=2 SV=1
TnS000800343g05	--	K20456|0|jcu:105638885|K20456 oxysterol-binding protein 1 | (RefSeq) oxysterol-binding protein-related protein 1C-like	Oxysterol-binding protein;; Pleckstrin homology domain;; PH domain	Lipid transport and metabolism	--	unknown [Picea sitchensis]	Oxysterol-binding protein-related protein 1C OS=Arabidopsis thaliana OX=3702 GN=ORP1C PE=2 SV=1
TnS000710879g01	--	K15192|0|atr:18429143|K15192 TATA-binding protein-associated factor [EC:3.6.4.-] | (RefSeq) TATA-binding protein-associated factor BTAF1	Domain of unknown function (DUF3535);; SNF2 family N-terminal domain;; HEAT repeat;; Helicase conserved C-terminal domain;; HEAT-like repeat;; HEAT repeats;; Vacuolar 14 Fab1-binding region	Transcription	Function unknown	TATA-binding protein-associated factor BTAF1 isoform X2 [Amborella trichopoda]	TATA-binding protein-associated factor BTAF1 OS=Arabidopsis thaliana OX=3702 GN=BTAF1 PE=1 SV=1
TnS000279685g01	--	--	non-haem dioxygenase in morphine synthesis N-terminal	Secondary metabolites biosynthesis, transport and catabolism;; General function prediction only	--	unknown [Picea sitchensis]	Naringenin,2-oxoglutarate 3-dioxygenase OS=Vitis vinifera OX=29760 GN=F3H PE=2 SV=1
TnS000530453g03	--	K13065|1.92633e-09|sly:544249|K13065 shikimate O-hydroxycinnamoyltransferase [EC:2.3.1.133] | (RefSeq) hqt; hydroxycinnamoyl CoA quinate transferase	Transferase family	--	--	hydroxycinnamoyl-CoA shikimate transferase 1 [Parasponia rigida]	--
TnS000040147g02	Cellular Component: integral component of membrane (GO:0016021);; Molecular Function: cellulose synthase (UDP-forming) activity (GO:0016760);; Biological Process: cellulose biosynthetic process (GO:0030244);; Biological Process: cell wall organization (GO:0071555);;	K20924|0|atr:18443830|K20924 cellulose synthase-like protein [EC:2.4.1.-] | (RefSeq) cellulose synthase-like protein D3	Cellulose synthase;; RING/Ubox like zinc-binding domain;; Glycosyl transferase family group 2	--	Cell motility	cellulose synthase-like protein D3 [Amborella trichopoda]	Cellulose synthase-like protein D2 OS=Oryza sativa subsp. indica OX=39946 GN=CSLD2 PE=3 SV=1
TnS000848621g01	--	--	--	--	--	unknown [Picea sitchensis]	--
TnS000943937g01	Cellular Component: membrane (GO:0016020);;	--	OPT oligopeptide transporter protein	--	--	probable metal-nicotianamine transporter YSL12 [Amborella trichopoda]	Probable metal-nicotianamine transporter YSL6 OS=Oryza sativa subsp. japonica OX=39947 GN=YSL6 PE=2 SV=1
TnS000110621g02	--	--	Regulator of chromosome condensation (RCC1) repeat;; Regulator of chromosome condensation (RCC1) repeat	Function unknown	Cell cycle control, cell division, chromosome partitioning;; Cytoskeleton	ultraviolet-B receptor UVR8 isoform X1 [Amborella trichopoda]	Ultraviolet-B receptor UVR8 OS=Arabidopsis thaliana OX=3702 GN=UVR8 PE=1 SV=1
TnS000456773g02	--	K13096|1.65628e-36|atr:18442062|K13096 splicing factor 4 | (RefSeq) protein gamma response 1	DNA repair protein endonuclease SAE2/CtIP C-terminus	General function prediction only	--	PREDICTED: protein gamma response 1 [Raphanus sativus]	Protein gamma response 1 OS=Arabidopsis thaliana OX=3702 GN=GR1 PE=1 SV=2
TnS000702331g01	Cellular Component: membrane (GO:0016020);;	--	--	--	--	hypothetical protein AXG93_1864s1000 [Marchantia polymorpha subsp. ruderalis]	--
TnS000192955g07	--	K05387|9.45834e-36|mdm:103423143|K05387 glutamate receptor, ionotropic, plant | (RefSeq) glutamate receptor 2.8-like	Bacterial extracellular solute-binding proteins, family 3;; Ligand-gated ion channel	Inorganic ion transport and metabolism;; Amino acid transport and metabolism;; Signal transduction mechanisms	--	glutamate receptor 2.7-like [Olea europaea var. sylvestris]	Glutamate receptor 2.7 OS=Arabidopsis thaliana OX=3702 GN=GLR2.7 PE=2 SV=3
TnS000753309g05	Molecular Function: mRNA binding (GO:0003729);; Cellular Component: plasma membrane (GO:0005886);; Biological Process: water transport (GO:0006833);; Biological Process: response to water deprivation (GO:0009414);; Cellular Component: plasmodesma (GO:0009506);; Cellular Component: chloroplast (GO:0009507);; Biological Process: response to abscisic acid (GO:0009737);; Molecular Function: water cha…	K09872|6.91626e-66|brp:103857660|K09872 aquaporin PIP | (RefSeq) aquaporin PIP2-2-like	Major intrinsic protein	Carbohydrate transport and metabolism	Carbohydrate transport and metabolism	PREDICTED: aquaporin PIP2-2-like [Raphanus sativus]	Aquaporin PIP2-2 OS=Arabidopsis thaliana OX=3702 GN=PIP2-2 PE=1 SV=2
TnS000436161g01	--	--	Jacalin-like lectin domain	--	Replication, recombination and repair	PREDICTED: uncharacterized protein LOC101222978 [Cucumis sativus]	Agglutinin OS=Castanea crenata OX=103480 PE=1 SV=1
TnS000983035g05	Molecular Function: metal ion binding (GO:0046872);;	K17095|2.54399e-57|cmo:103495087|K17095 annexin A7/11 | (RefSeq) annexin D5-like	Annexin	Intracellular trafficking, secretion, and vesicular transport	--	unknown [Picea sitchensis]	Annexin D8 OS=Arabidopsis thaliana OX=3702 GN=ANNAT8 PE=2 SV=2
TnS000875691g03	--	--	Histidine kinase-, DNA gyrase B-, and HSP90-like ATPase;; CW-type Zinc Finger	Cell cycle control, cell division, chromosome partitioning	Replication, recombination and repair	PREDICTED: MORC family CW-type zinc finger protein 4-like isoform X4 [Musa acuminata subsp. malaccensis]	Protein MICRORCHIDIA 6 OS=Arabidopsis thaliana OX=3702 GN=MORC6 PE=1 SV=1
TnS000095709g02	--	--	PPR repeat family;; PPR repeat;; PPR repeat	General function prediction only	--	PREDICTED: putative pentatricopeptide repeat-containing protein At3g49142 [Nelumbo nucifera]	Pentatricopeptide repeat-containing protein At5g27110 OS=Arabidopsis thaliana OX=3702 GN=PCMP-E14 PE=2 SV=2
TnS000867017g14	--	K05387|1.13053e-150|egu:105039598|K05387 glutamate receptor, ionotropic, plant | (RefSeq) glutamate receptor 2.7-like	Receptor family ligand binding region;; Bacterial extracellular solute-binding proteins, family 3;; Periplasmic binding protein;; Ligand-gated ion channel;; Ligated ion channel L-glutamate- and glycine-binding site	Inorganic ion transport and metabolism;; Amino acid transport and metabolism;; Signal transduction mechanisms	--	hypothetical protein AQUCO_03100069v1 [Aquilegia coerulea]	Glutamate receptor 2.6 OS=Arabidopsis thaliana OX=3702 GN=GLR2.6 PE=2 SV=2
TnS000875687g06	Molecular Function: spermidine synthase activity (GO:0004766);; Biological Process: polyamine biosynthetic process (GO:0006596);;	K00797|1.49132e-155|atr:18440320|K00797 spermidine synthase [EC:2.5.1.16] | (RefSeq) spermine synthase	Spermine/spermidine synthase domain;; Spermidine synthase tetramerisation domain	Amino acid transport and metabolism	Amino acid transport and metabolism	hypothetical protein AMTR_s00159p00023000 [Amborella trichopoda]	Spermidine synthase 2 OS=Datura stramonium OX=4076 PE=2 SV=1
TnS000125571g02	Cellular Component: endosome (GO:0005768);; Cellular Component: trans-Golgi network (GO:0005802);; Cellular Component: integral component of membrane (GO:0016021);;	--	Protein of unknown function (DUF616)	--	General function prediction only	PREDICTED: uncharacterized protein LOC104610732 isoform X1 [Nelumbo nucifera]	--
TnS000105641g07	--	--	Remorin, C-terminal region	--	--	hypothetical protein SELMODRAFT_404610 [Selaginella moellendorffii]	--
TnS000119643g03	Biological Process: metabolic process (GO:0008152);; Cellular Component: membrane (GO:0016020);; Molecular Function: hydrolase activity (GO:0016787);;	K14664|9.65477e-44|tcc:TCM_035141|K14664 IAA-amino acid hydrolase [EC:3.5.1.-] | (RefSeq) IAA-leucine resistant-like gene 6 isoform 1	Peptidase family M20/M25/M40	--	General function prediction only	IAA-amino acid hydrolase ILR1-like 6 [Herrania umbratica]	IAA-amino acid hydrolase ILR1-like 6 OS=Oryza sativa subsp. japonica OX=39947 GN=ILL6 PE=2 SV=1
TnS000608683g01	--	--	--	--	--	hypothetical protein ZOSMA_309G00030 [Zostera marina]	--
TnS000358499g01	--	--	Helix-loop-helix DNA-binding domain	--	--	Myc-type, basic helix-loop-helix (bHLH) domain-containing protein [Cynara cardunculus var. scolymus]	Putative transcription factor bHLH041 OS=Arabidopsis thaliana OX=3702 GN=BHLH41 PE=3 SV=1
TnS000894807g01	Molecular Function: nucleotide binding (GO:0000166);; Cellular Component: cytoplasm (GO:0005737);; Biological Process: nucleotide metabolic process (GO:0009117);; Biological Process: deoxyribonucleoside triphosphate catabolic process (GO:0009204);; Molecular Function: metal ion binding (GO:0046872);; Molecular Function: nucleoside-triphosphate diphosphatase activity (GO:0047429);;	K01519|6.33776e-103|pop:POPTR_0001s14230g|K01519 inosine triphosphate pyrophosphatase [EC:3.6.1.-] | (RefSeq) POPTRDRAFT_814879; inosine triphosphate pyrophosphatase family protein	Ham1 family	Nucleotide transport and metabolism	Nucleotide transport and metabolism	unknown [Picea sitchensis]	Inosine triphosphate pyrophosphatase OS=Vitis vinifera OX=29760 GN=VIT_05s0051g00580 PE=2 SV=1
TnS000435909g03	--	--	--	--	--	unknown [Picea sitchensis]	--
TnS000008111g08	--	--	Lateral organ boundaries (LOB) domain	--	--	hypothetical protein PHYPA_024333 [Physcomitrella patens]	LOB domain-containing protein 36 OS=Arabidopsis thaliana OX=3702 GN=LBD36 PE=2 SV=1
TnS000472105g01	Biological Process: maturation of SSU-rRNA from tricistronic rRNA transcript (SSU-rRNA, 5.8S rRNA, LSU-rRNA) (GO:0000462);; Cellular Component: nucleolus (GO:0005730);; Cellular Component: 90S preribosome (GO:0030686);;	K14795|1.63616e-80|atr:18447742|K14795 ribosomal RNA-processing protein 36 | (RefSeq) ribosomal RNA processing protein 36 homolog	rRNA biogenesis protein RRP36	Function unknown	--	ribosomal RNA processing protein 36 homolog [Amborella trichopoda]	--
TnS000592995g01	Molecular Function: hydrolase activity, acting on ester bonds (GO:0016788);;	--	GDSL-like Lipase/Acylhydrolase family;; GDSL-like Lipase/Acylhydrolase	Lipid transport and metabolism	--	GDSL esterase/lipase At5g62930 isoform X1 [Arachis ipaensis]	GDSL esterase/lipase At5g62930 OS=Arabidopsis thaliana OX=3702 GN=At5g62930 PE=2 SV=3
TnS001005465g01	--	--	ATPase family associated with various cellular activities (AAA);; PHD-like zinc-binding domain;; PHD-zinc-finger like domain	Posttranslational modification, protein turnover, chaperones	Posttranslational modification, protein turnover, chaperones	hypothetical protein AQUCO_03600038v1 [Aquilegia coerulea]	ATPase family AAA domain-containing protein At1g05910 OS=Arabidopsis thaliana OX=3702 GN=At1g05910 PE=2 SV=1
TnS000544263g03	--	--	--	--	--	PREDICTED: geraniol 8-hydroxylase-like [Daucus carota subsp. sativus]	Geraniol 8-hydroxylase OS=Catharanthus roseus OX=4058 GN=CYP76B6 PE=1 SV=1
TnS000651103g01	Biological Process: regulation of transcription, DNA-templated (GO:0006355);; Cellular Component: macromolecular complex (GO:0032991);; Cellular Component: intracellular organelle part (GO:0044446);;	K11644|0|nnu:104607997|K11644 paired amphipathic helix protein Sin3a | (RefSeq) paired amphipathic helix protein Sin3-like 4	C-terminal domain of Sin3a protein;; Paired amphipathic helix repeat;; Sin3 family co-repressor	Chromatin structure and dynamics	--	PREDICTED: paired amphipathic helix protein Sin3-like 4 isoform X1 [Nelumbo nucifera]	Paired amphipathic helix protein Sin3-like 4 OS=Arabidopsis thaliana OX=3702 GN=SNL4 PE=3 SV=3
TnS000406263g02	Biological Process: polysaccharide catabolic process (GO:0000272);; Molecular Function: chitinase activity (GO:0004568);; Biological Process: chitin catabolic process (GO:0006032);; Biological Process: defense response (GO:0006952);; Molecular Function: chitin binding (GO:0008061);; Biological Process: cell wall macromolecule catabolic process (GO:0016998);;	K20547|2.65595e-08|bvg:104891226|K20547 basic endochitinase B [EC:3.2.1.14] | (RefSeq) basic endochitinase	Chitin recognition protein	--	--	Basic endochitinase A [Ananas comosus]	Basic endochitinase OS=Vitis vinifera OX=29760 GN=CHIT1B PE=2 SV=1
TnS000332527g21	--	--	--	--	--	unknown [Picea sitchensis]	--
TnS000541577g01	--	K14488|6.12731e-21|atr:18438944|K14488 SAUR family protein | (RefSeq) auxin-induced protein 15A	Auxin responsive protein	--	--	hypothetical protein TanjilG_07172 [Lupinus angustifolius]	Auxin-responsive protein SAUR32 OS=Arabidopsis thaliana OX=3702 GN=SAUR32 PE=2 SV=1
TnS000098761g03	Cellular Component: integral component of membrane (GO:0016021);;	--	Transmembrane proteins 14C	--	--	unknown [Picea sitchensis]	Protein FATTY ACID EXPORT 3, chloroplastic OS=Arabidopsis thaliana OX=3702 GN=FAX3 PE=2 SV=2
TnS000527601g03	--	--	Carbohydrate-binding protein of the ER;; Leucine rich repeat	General function prediction only	--	LRK1 [Pinus tabuliformis]	Probable LRR receptor-like serine/threonine-protein kinase At1g51820 OS=Arabidopsis thaliana OX=3702 GN=At1g51820 PE=2 SV=1
TnS000273367g03	Cellular Component: mitochondrion (GO:0005739);; Cellular Component: cytosol (GO:0005829);; Molecular Function: 1-aminocyclopropane-1-carboxylate deaminase activity (GO:0008660);; Cellular Component: chloroplast (GO:0009507);; Biological Process: ethylene biosynthetic process (GO:0009693);; Molecular Function: D-cysteine desulfhydrase activity (GO:0019148);; Biological Process: D-cysteine catabol…	--	Pyridoxal-phosphate dependent enzyme	--	Amino acid transport and metabolism	putative D-cysteine desulfhydrase 1, mitochondrial [Ananas comosus]	Putative D-cysteine desulfhydrase 1, mitochondrial OS=Oryza sativa subsp. japonica OX=39947 GN=Os02g0773300 PE=2 SV=2
TnS000435721g21	--	--	Ankyrin repeats (3 copies);; Ankyrin repeats (many copies);; Ankyrin repeat;; Ankyrin repeat;; Ankyrin repeats (many copies)	General function prediction only	Cell cycle control, cell division, chromosome partitioning	PREDICTED: protein ACCELERATED CELL DEATH 6-like [Musa acuminata subsp. malaccensis]	Ankyrin repeat-containing protein At5g02620 OS=Arabidopsis thaliana OX=3702 GN=At5g02620 PE=1 SV=1
TnS000134777g12	Molecular Function: transcription factor activity, sequence-specific DNA binding (GO:0003700);; Molecular Function: binding (GO:0005488);; Cellular Component: nucleus (GO:0005634);; Biological Process: regulation of transcription, DNA-templated (GO:0006355);; Biological Process: multicellular organism development (GO:0007275);; Biological Process: abaxial cell fate specification (GO:0010158);;	--	YABBY protein	--	--	YABBY transcription factor, partial [Taxus globosa]	Putative axial regulator YABBY 2 OS=Arabidopsis thaliana OX=3702 GN=YAB2 PE=1 SV=1
TnS000889951g01	Cellular Component: membrane (GO:0016020);;	--	--	Function unknown	--	PREDICTED: GDT1-like protein 1, chloroplastic isoform X2 [Cucumis sativus]	Protein PAM71, chloroplastic OS=Arabidopsis thaliana OX=3702 GN=PAM71 PE=1 SV=2
TnS000896005g03	--	--	R3H domain;; SUZ domain	RNA processing and modification	--	LOW QUALITY PROTEIN: uncharacterized protein LOC110428466 [Herrania umbratica]	--
TnS000370391g09	--	--	--	--	--	hypothetical protein AXG93_2278s1550 [Marchantia polymorpha subsp. ruderalis]	--
TnS000674319g03	--	--	--	--	--	PREDICTED: protein STRUBBELIG-RECEPTOR FAMILY 4 [Tarenaya hassleriana]	Protein STRUBBELIG-RECEPTOR FAMILY 4 OS=Arabidopsis thaliana OX=3702 GN=SRF4 PE=2 SV=1
TnS000670245g01	--	--	Domain of unknown function (DUF588)	--	--	PREDICTED: CASP-like protein 4D1 [Daucus carota subsp. sativus]	CASP-like protein 4D1 OS=Arabidopsis thaliana OX=3702 GN=At2g39530 PE=2 SV=1
TnS000497711g02	--	--	C2H2-type zinc finger	General function prediction only	--	DNA-binding protein [Petunia x hybrida]	Zinc finger protein ZAT10 OS=Arabidopsis thaliana OX=3702 GN=ZAT10 PE=2 SV=1
TnS000900741g01	Cellular Component: membrane (GO:0016020);;	--	Aluminium activated malate transporter;; Fusaric acid resistance protein-like;; Fusaric acid resistance protein family	General function prediction only	--	hypothetical protein GOBAR_AA02508 [Gossypium barbadense]	Aluminum-activated malate transporter 2 OS=Arabidopsis thaliana OX=3702 GN=ALMT2 PE=2 SV=2
TnS000435929g03	Cellular Component: Golgi apparatus (GO:0005794);; Cellular Component: plasma membrane (GO:0005886);; Molecular Function: organic anion transmembrane transporter activity (GO:0008514);; Biological Process: carbohydrate transport (GO:0008643);; Cellular Component: integral component of membrane (GO:0016021);; Molecular Function: nucleotidyltransferase activity (GO:0016779);;	--	Triose-phosphate Transporter family	Carbohydrate transport and metabolism;; Amino acid transport and metabolism	--	PREDICTED: probable sugar phosphate/phosphate translocator At1g48230 [Musa acuminata subsp. malaccensis]	Probable sugar phosphate/phosphate translocator At3g17430 OS=Arabidopsis thaliana OX=3702 GN=At3g17430 PE=1 SV=1
TnS000630115g01	Molecular Function: DNA-directed 5'-3' RNA polymerase activity (GO:0003899);; Cellular Component: nucleus (GO:0005634);;	K03002|1.51225e-31|cam:101496458|K03002 DNA-directed RNA polymerase I subunit RPA2 [EC:2.7.7.6] | (RefSeq) DNA-directed RNA polymerase I subunit rpa2-like	RNA polymerase Rpb2, domain 7	Transcription	Transcription	DNA-directed RNA polymerase i subunit rpa2-like protein [Trifolium pratense]	DNA-directed RNA polymerase I subunit 2 OS=Arabidopsis thaliana OX=3702 GN=NRPA2 PE=2 SV=1
TnS000382299g06	--	--	Domain of unknown function (DUF1995)	--	--	hypothetical protein SELMODRAFT_429956 [Selaginella moellendorffii]	--
TnS000114139g16	Cellular Component: cytosol (GO:0005829);;	--	ChaC-like protein	Inorganic ion transport and metabolism	Inorganic ion transport and metabolism	gamma-glutamylcyclotransferase 2-3 [Prunus avium]	Gamma-glutamylcyclotransferase 2-3 OS=Arabidopsis thaliana OX=3702 GN=GGCT2;3 PE=1 SV=1
TnS000399913g01	Molecular Function: kinase activity (GO:0016301);;	--	--	--	--	putative receptor-like protein kinase At3g47110 [Sorghum bicolor]	Probable LRR receptor-like serine/threonine-protein kinase At3g47570 OS=Arabidopsis thaliana OX=3702 GN=At3g47570 PE=2 SV=1
TnS000117101g02	Biological Process: protein peptidyl-prolyl isomerization (GO:0000413);; Molecular Function: peptidyl-prolyl cis-trans isomerase activity (GO:0003755);; Biological Process: protein folding (GO:0006457);;	--	Cyclophilin type peptidyl-prolyl cis-trans isomerase/CLD	Posttranslational modification, protein turnover, chaperones	Posttranslational modification, protein turnover, chaperones	PREDICTED: peptidyl-prolyl cis-trans isomerase CYP23 [Nelumbo nucifera]	Peptidyl-prolyl cis-trans isomerase CYP23 OS=Arabidopsis thaliana OX=3702 GN=CYP23 PE=2 SV=1
TnS000812071g03	--	K03283|1.04524e-46|aip:107637459|K03283 heat shock 70kDa protein 1/8 | (RefSeq) heat shock cognate 70 kDa protein-like	Hsp70 protein;; MreB/Mbl protein	Posttranslational modification, protein turnover, chaperones	Posttranslational modification, protein turnover, chaperones	Heat shock protein sks2 [Tilletia indica]	Heat shock 70 kDa protein 3 OS=Arabidopsis thaliana OX=3702 GN=HSP70-3 PE=1 SV=1
TnS001041165g01	--	--	Cytochrome P450	Secondary metabolites biosynthesis, transport and catabolism	--	CYP76AA73 [Taxus wallichiana var. chinensis]	Inactive cytochrome P450 76AD1 OS=Beta vulgaris OX=161934 GN=CYP76AD1 PE=3 SV=1
TnS000427783g10	--	--	Ribosomal protein L11 methyltransferase (PrmA);; Papain family cysteine protease;; Peptidase C1-like family	--	Translation, ribosomal structure and biogenesis	unknown [Picea sitchensis]	Actinidain OS=Actinidia deliciosa OX=3627 PE=1 SV=1
TnS000764473g01	Molecular Function: shikimate O-hydroxycinnamoyltransferase activity (GO:0047172);;	K13065|2.1292e-23|egr:104450635|K13065 shikimate O-hydroxycinnamoyltransferase [EC:2.3.1.133] | (RefSeq) shikimate O-hydroxycinnamoyltransferase	--	--	--	hypothetical protein M569_07262 [Genlisea aurea]	Shikimate O-hydroxycinnamoyltransferase OS=Nicotiana tabacum OX=4097 GN=HST PE=1 SV=1
TnS000111477g04	--	--	--	--	--	uncharacterized protein LOC111285324 isoform X2 [Durio zibethinus]	--
TnS000251821g11	--	--	Gamma-glutamyl cyclotransferase, AIG2-like	--	--	unknown [Picea sitchensis]	--
TnS000644423g02	Molecular Function: glycerol kinase activity (GO:0004370);; Cellular Component: mitochondrion (GO:0005739);; Cellular Component: cytosol (GO:0005829);; Biological Process: triglyceride metabolic process (GO:0006641);; Biological Process: phosphorylation (GO:0016310);; Biological Process: glycerol catabolic process (GO:0019563);; Biological Process: defense response to bacterium (GO:0042742);; Bio…	K00864|0|nnu:104592538|K00864 glycerol kinase [EC:2.7.1.30] | (RefSeq) glycerol kinase-like	FGGY family of carbohydrate kinases, N-terminal domain;; FGGY family of carbohydrate kinases, C-terminal domain	Carbohydrate transport and metabolism	Energy production and conversion	unknown [Picea sitchensis]	Glycerol kinase OS=Arabidopsis thaliana OX=3702 GN=GLPK PE=1 SV=1
TnS000676219g02	Cellular Component: cytoplasm (GO:0005737);; Molecular Function: lyase activity (GO:0016829);;	K04120|8.65079e-13|smo:SELMODRAFT_124329|K04120 ent-copalyl diphosphate synthase [EC:5.5.1.13] | (RefSeq) hypothetical protein	Terpene synthase, N-terminal domain	--	--	RecName: Full=(E)-gamma-bisabolene synthase; Short=PmeTPS3	(E)-gamma-bisabolene synthase OS=Pseudotsuga menziesii OX=3357 GN=TPS3 PE=1 SV=1
TnS000143621g06	Biological Process: potassium ion transport (GO:0006813);; Molecular Function: potassium ion transmembrane transporter activity (GO:0015079);; Cellular Component: membrane (GO:0016020);;	K03549|0|atr:18434528|K03549 KUP system potassium uptake protein | (RefSeq) potassium transporter 7	K+ potassium transporter	--	Inorganic ion transport and metabolism	potassium transporter 1 [Carica papaya]	Probable potassium transporter 2 OS=Oryza sativa subsp. japonica OX=39947 GN=HAK2 PE=2 SV=1
TnS001039185g02	--	--	Exostosin family	Carbohydrate transport and metabolism;; Cell wall/membrane/envelope biogenesis;; Extracellular structures	--	putative glycosyltransferase [Quercus suber]	Probable glycosyltransferase At5g11130 OS=Arabidopsis thaliana OX=3702 GN=At5g11130/At5g11120 PE=3 SV=2
TnS000988939g01	--	K15382|4.45385e-51|mus:103988302|K15382 solute carrier family 50 (sugar transporter) | (RefSeq) bidirectional sugar transporter SWEET6a-like	Sugar efflux transporter for intercellular exchange	General function prediction only	--	MtN3/saliva gene family, partial [Cryptomeria japonica]	Putative bidirectional sugar transporter SWEET7d OS=Oryza sativa subsp. japonica OX=39947 GN=SWEET7D PE=3 SV=3
TnS000156315g02	--	--	Cytochrome P450	Secondary metabolites biosynthesis, transport and catabolism	Secondary metabolites biosynthesis, transport and catabolism;; Defense mechanisms	cytochrome P450 CYP76AA21 [Thuja plicata]	Flavonoid 3&apos;-monooxygenase CYP75B3 OS=Oryza sativa subsp. japonica OX=39947 GN=CYP75B3 PE=2 SV=1
TnS000794723g01	--	K16297|2.0316e-21|mtr:MTR_3g079590|K16297 serine carboxypeptidase-like clade II [EC:3.4.16.-] | (RefSeq) serine carboxypeptidase-like protein	Serine carboxypeptidase	Posttranslational modification, protein turnover, chaperones;; Amino acid transport and metabolism	--	serine carboxypeptidase-like 40 [Nicotiana attenuata]	Serine carboxypeptidase-like 40 OS=Arabidopsis thaliana OX=3702 GN=SCPL40 PE=2 SV=2
TnS000783711g03	Molecular Function: iron ion binding (GO:0005506);; Molecular Function: oxidoreductase activity, acting on paired donors, with incorporation or reduction of molecular oxygen (GO:0016705);; Molecular Function: heme binding (GO:0020037);; Biological Process: oxidation-reduction process (GO:0055114);;	K09529|4.81554e-103|brp:103845735|K09529 DnaJ homolog subfamily C member 9 | (RefSeq) chaperone protein dnaJ 6-like	DnaJ domain	Posttranslational modification, protein turnover, chaperones	Posttranslational modification, protein turnover, chaperones	unknown [Picea sitchensis]	Chaperone protein dnaJ 6 OS=Arabidopsis thaliana OX=3702 GN=ATJ6 PE=2 SV=1
TnS000121025g01	--	--	--	--	--	pentatricopeptide repeat-containing protein At1g05600-like [Chenopodium quinoa]	--
TnS000942387g01	Molecular Function: hydrolase activity, hydrolyzing O-glycosyl compounds (GO:0004553);; Biological Process: carbohydrate metabolic process (GO:0005975);; Molecular Function: polysaccharide binding (GO:0030247);; Cellular Component: anchored component of plasma membrane (GO:0046658);;	--	Glycosyl hydrolases family 17;; X8 domain;; Leucine Rich repeats (2 copies);; Leucine rich repeat	--	--	Glucan endo-1,3-beta-glucosidase 6 [Ananas comosus]	Glucan endo-1,3-beta-glucosidase 9 OS=Arabidopsis thaliana OX=3702 GN=At5g58480 PE=1 SV=1
TnS001041799g08	Molecular Function: copper ion binding (GO:0005507);; Biological Process: lignin biosynthetic process (GO:0009809);; Cellular Component: integral component of membrane (GO:0016021);; Molecular Function: oxidoreductase activity, oxidizing metal ions (GO:0016722);; Biological Process: lignin catabolic process (GO:0046274);; Cellular Component: apoplast (GO:0048046);; Molecular Function: hydroquinon…	K05909|0|cit:102610793|K05909 laccase [EC:1.10.3.2] | (RefSeq) laccase-17-like	Multicopper oxidase;; Multicopper oxidase;; Multicopper oxidase	Secondary metabolites biosynthesis, transport and catabolism	Cell cycle control, cell division, chromosome partitioning;; Inorganic ion transport and metabolism;; Cell wall/membrane/envelope biogenesis	laccase [Pinus taeda]	Laccase-4 OS=Oryza sativa subsp. japonica OX=39947 GN=LAC4 PE=2 SV=1
TnS000898945g01	--	--	--	--	--	hypothetical protein CISIN_1g041051mg, partial [Citrus sinensis]	Putative cysteine-rich repeat secretory protein 21 OS=Arabidopsis thaliana OX=3702 GN=CRRSP21 PE=5 SV=2
TnS000824613g01	Biological Process: transport (GO:0006810);; Cellular Component: membrane (GO:0016020);; Biological Process: single-organism process (GO:0044699);; Biological Process: regulation of biological quality (GO:0065008);;	K13947|5.41544e-146|vvi:100263725|K13947 auxin efflux carrier family | (RefSeq) probable auxin efflux carrier component 1b	Membrane transport protein	--	--	PIN4 [Pinus tabuliformis]	Probable auxin efflux carrier component 1c OS=Oryza sativa subsp. japonica OX=39947 GN=PIN1C PE=2 SV=1
TnS000064931g02	Molecular Function: binding (GO:0005488);; Molecular Function: oxidoreductase activity (GO:0016491);;	--	Cytochrome P450	Secondary metabolites biosynthesis, transport and catabolism;; Lipid transport and metabolism	Secondary metabolites biosynthesis, transport and catabolism;; Defense mechanisms	unknown [Picea sitchensis]	Cytochrome P450 734A1 OS=Arabidopsis thaliana OX=3702 GN=CYP734A1 PE=2 SV=1
TnS000905353g06	Molecular Function: nucleotide binding (GO:0000166);; Molecular Function: protein kinase activity (GO:0004672);; Cellular Component: membrane (GO:0016020);; Biological Process: phosphorylation (GO:0016310);;	--	Protein kinase domain;; Protein tyrosine kinase;; Leucine rich repeat N-terminal domain;; Leucine rich repeat;; Leucine Rich repeats (2 copies)	--	Cell wall/membrane/envelope biogenesis	somatic embryogenesis receptor kinase 2-1 [Cunninghamia lanceolata]	Protein NSP-INTERACTING KINASE 2 OS=Arabidopsis thaliana OX=3702 GN=NIK2 PE=1 SV=1
TnS000847063g02	Molecular Function: thymidine kinase activity (GO:0004797);; Molecular Function: ATP binding (GO:0005524);; Biological Process: deoxyribonucleoside monophosphate biosynthetic process (GO:0009157);; Biological Process: phosphorylation (GO:0016310);; Molecular Function: identical protein binding (GO:0042802);; Biological Process: thymidine metabolic process (GO:0046104);; Biological Process: DNA bi…	K00857|2.14781e-97|atr:18427677|K00857 thymidine kinase [EC:2.7.1.21] | (RefSeq) thymidine kinase	Thymidine kinase	Nucleotide transport and metabolism	Nucleotide transport and metabolism	unknown [Picea sitchensis]	Thymidine kinase OS=Oryza sativa subsp. japonica OX=39947 GN=TK PE=2 SV=2
TnS000851091g02	--	K17609|6.81523e-41|smo:SELMODRAFT_440252|K17609 nucleoredoxin [EC:1.8.1.8] | (RefSeq) hypothetical protein	Thioredoxin-like	General function prediction only	Posttranslational modification, protein turnover, chaperones	unknown [Picea sitchensis]	Probable nucleoredoxin 1-2 OS=Oryza sativa subsp. japonica OX=39947 GN=Os03g0405900 PE=2 SV=1
TnS000006441g05	Biological Process: response to light stimulus (GO:0009416);; Cellular Component: photosystem I (GO:0009522);; Cellular Component: chloroplast thylakoid membrane (GO:0009535);; Biological Process: photosynthesis, light harvesting in photosystem I (GO:0009768);; Cellular Component: chloroplast envelope (GO:0009941);; Cellular Component: plastoglobule (GO:0010287);; Cellular Component: integral com…	K08908|6.92061e-129|vvi:100266036|K08908 light-harvesting complex I chlorophyll a/b binding protein 2 | (RefSeq) chlorophyll a-b binding protein, chloroplastic	Chlorophyll A-B binding protein	--	--	putative chlorophyll A-B binding protein of LHCI type II precursor [Picea abies]	Chlorophyll a-b binding protein 7, chloroplastic OS=Solanum lycopersicum OX=4081 GN=CAB7 PE=3 SV=1
TnS000672829g01	--	--	--	--	--	uncharacterized protein LOC110102199 isoform X1 [Dendrobium catenatum]	--
TnS000758371g06	--	K20032|1.43716e-60|nnu:104594559|K20032 palmitoyltransferase ZDHHC13/17 [EC:2.3.1.225] | (RefSeq) probable palmitoyltransferase ZDHHC12	DHHC palmitoyltransferase	General function prediction only	--	PREDICTED: probable palmitoyltransferase ZDHHC12 isoform X1 [Nelumbo nucifera]	Probable protein S-acyltransferase 4 OS=Arabidopsis thaliana OX=3702 GN=PAT04 PE=2 SV=1
TnS001040781g01	--	--	--	--	--	hypothetical protein BVC80_9007g11 [Macleaya cordata]	Probable F-box protein At3g61730 OS=Arabidopsis thaliana OX=3702 GN=RMF PE=1 SV=2
TnS000556065g01	Molecular Function: transferase activity (GO:0016740);;	K00873|2.8343e-19|egu:105055472|K00873 pyruvate kinase [EC:2.7.1.40] | (RefSeq) pyruvate kinase, cytosolic isozyme	Pyruvate kinase, barrel domain	Carbohydrate transport and metabolism	--	PREDICTED: pyruvate kinase, cytosolic isozyme [Elaeis guineensis]	Pyruvate kinase, cytosolic isozyme OS=Glycine max OX=3847 PE=2 SV=1
TnS000145765g02	--	--	Myb/SANT-like DNA-binding domain	Transcription	--	predicted protein [Physcomitrella patens]	Trihelix transcription factor GT-2 OS=Arabidopsis thaliana OX=3702 GN=GT-2 PE=2 SV=1
TnS000521825g06	Biological Process: amino acid transmembrane transport (GO:0003333);; Molecular Function: amino acid transmembrane transporter activity (GO:0015171);; Cellular Component: integral component of membrane (GO:0016021);;	K14207|3.96729e-19|jcu:105646771|K14207 solute carrier family 38 (sodium-coupled neutral amino acid transporter), member 2 | (RefSeq) probable sodium-coupled neutral amino acid transporter 6	--	Amino acid transport and metabolism	--	amino acid transporter AVT6A-like [Manihot esculenta]	Amino acid transporter AVT6A OS=Arabidopsis thaliana OX=3702 GN=AVT6A PE=2 SV=1
TnS000129661g06	Cellular Component: peroxisome (GO:0005777);; Biological Process: metabolic process (GO:0008152);; Molecular Function: isomerase activity (GO:0016853);;	--	Enoyl-CoA hydratase/isomerase;; Enoyl-CoA hydratase/isomerase	Lipid transport and metabolism	Lipid transport and metabolism	unknown [Picea sitchensis]	Probable enoyl-CoA hydratase 1, peroxisomal OS=Arabidopsis thaliana OX=3702 GN=ECHIA PE=1 SV=1
ONT.289	Cellular Component: membrane (GO:0016020);;	K14207|4.38241e-16|bna:106401826|K14207 solute carrier family 38 (sodium-coupled neutral amino acid transporter), member 2 | (RefSeq) probable sodium-coupled neutral amino acid transporter 6	Transmembrane amino acid transporter protein	Amino acid transport and metabolism	--	PREDICTED: sodium-coupled neutral amino acid transporter 3-like [Raphanus sativus]	Amino acid transporter AVT6A OS=Arabidopsis thaliana OX=3702 GN=AVT6A PE=2 SV=1
TnS000269885g05	Molecular Function: inorganic anion transmembrane transporter activity (GO:0015103);; Molecular Function: antiporter activity (GO:0015297);; Biological Process: inorganic anion transport (GO:0015698);; Cellular Component: integral component of membrane (GO:0016021);; Biological Process: transmembrane transport (GO:0055085);;	K03325|2.86703e-161|smo:SELMODRAFT_450027|K03325 arsenite transporter, ACR3 family | (RefSeq) ACR3; arsenite efflux protein-like protein	Sodium Bile acid symporter family	--	Inorganic ion transport and metabolism	unknown [Picea sitchensis]	--
TnS000699685g01	--	--	GDSL-like Lipase/Acylhydrolase	--	Lipid transport and metabolism;; General function prediction only	unknown [Picea sitchensis]	GDSL esterase/lipase At5g22810 OS=Arabidopsis thaliana OX=3702 GN=At5g22810 PE=3 SV=3
TnS000576073g01	Molecular Function: nucleotide binding (GO:0000166);; Molecular Function: nucleic acid binding (GO:0003676);; Biological Process: internal protein amino acid acetylation (GO:0006475);; Biological Process: N-terminal peptidyl-serine acetylation (GO:0017198);; Biological Process: N-terminal peptidyl-glutamic acid acetylation (GO:0018002);; Cellular Component: cytosolic ribosome (GO:0022626);; Cellu…	K20791|2.53449e-53|atr:18428408|K20791 N-alpha-acetyltransferase 10/11 [EC:2.3.1.255] | (RefSeq) N-alpha-acetyltransferase 10	Acetyltransferase (GNAT) family;; Acetyltransferase (GNAT) domain;; FR47-like protein	General function prediction only	Translation, ribosomal structure and biogenesis	unknown [Picea sitchensis]	N-terminal acetyltransferase A complex catalytic subunit NAA10 OS=Arabidopsis thaliana OX=3702 GN=NAA10 PE=1 SV=1
TnS000841521g03	Molecular Function: structural constituent of ribosome (GO:0003735);; Cellular Component: ribosome (GO:0005840);; Biological Process: translation (GO:0006412);; Cellular Component: chloroplast part (GO:0044434);;	K02961|8.04482e-18|sita:101753615|K02961 small subunit ribosomal protein S17 | (RefSeq) 30S ribosomal protein S17, chloroplastic-like	Ribosomal protein S17	Translation, ribosomal structure and biogenesis	Translation, ribosomal structure and biogenesis	30S ribosomal protein S17, chloroplastic [Setaria italica]	30S ribosomal protein S17, chloroplastic OS=Oryza sativa subsp. japonica OX=39947 GN=RPS17 PE=2 SV=1
TnS000506453g03	Biological Process: transcription, DNA-templated (GO:0006351);; Molecular Function: sigma factor activity (GO:0016987);; Biological Process: regulation of RNA biosynthetic process (GO:2001141);;	K03086|1.12941e-100|vvi:100256191|K03086 RNA polymerase primary sigma factor | (RefSeq) RNA polymerase sigma factor sigA	Sigma-70 region 2;; Sigma-70 region 3;; Sigma-70, region 4	--	Transcription	RNA polymerase sigma-70 [Macleaya cordata]	RNA polymerase sigma factor sigA OS=Arabidopsis thaliana OX=3702 GN=SIGA PE=1 SV=1
TnS000049607g05	--	--	Domain of unknown function (DUF4094)	--	--	--	--
TnC225506886g01	--	K13448|1.59022e-12|nnu:104605851|K13448 calcium-binding protein CML | (RefSeq) probable calcium-binding protein CML44	--	Signal transduction mechanisms	--	PREDICTED: probable calcium-binding protein CML44 [Nelumbo nucifera]	Probable calcium-binding protein CML28 OS=Oryza sativa subsp. japonica OX=39947 GN=CML28 PE=2 SV=1
TnS000360639g08	Molecular Function: copper ion binding (GO:0005507);; Biological Process: lignin biosynthetic process (GO:0009809);; Cellular Component: integral component of membrane (GO:0016021);; Molecular Function: oxidoreductase activity, oxidizing metal ions (GO:0016722);; Biological Process: lignin catabolic process (GO:0046274);; Cellular Component: apoplast (GO:0048046);; Molecular Function: hydroquinon…	K05909|3.31628e-33|pda:103704159|K05909 laccase [EC:1.10.3.2] | (RefSeq) laccase-17-like	Multicopper oxidase	Secondary metabolites biosynthesis, transport and catabolism	--	laccase [Pinus taeda]	Laccase-13 OS=Oryza sativa subsp. japonica OX=39947 GN=LAC13 PE=2 SV=1
TnS000664933g02	Molecular Function: oxidoreductase activity (GO:0016491);;	K05909|1.17914e-24|egu:105056529|K05909 laccase [EC:1.10.3.2] | (RefSeq) putative laccase-9	--	Secondary metabolites biosynthesis, transport and catabolism	--	hypothetical protein CDL15_Pgr015184 [Punica granatum]	Laccase-14 OS=Arabidopsis thaliana OX=3702 GN=LAC14 PE=2 SV=1
TnS001013469g02	--	--	Histone chaperone domain CHZ	--	--	hypothetical protein PAHAL_H00509 [Panicum hallii]	--
TnS000803113g11	Molecular Function: binding (GO:0005488);; Biological Process: transcription, DNA-templated (GO:0006351);; Biological Process: biological regulation (GO:0065007);;	--	SRF-type transcription factor (DNA-binding and dimerisation domain)	Transcription	--	type I MADS-box transcription factor [Cryptomeria japonica]	MADS-box transcription factor PHERES 2 OS=Arabidopsis thaliana OX=3702 GN=PHE2 PE=1 SV=1
[truncated: 25,133 more rows]

## Sheet: Function_anno.stat
#Anno_Database	Annotated_Number	300<=length<1000	length>=1000
COG_Annotation	9979	2721	6702
GO_Annotation	14367	4562	7924
KEGG_Annotation	11233	3573	6267
KOG_Annotation	14965	4638	8731
Pfam_Annotation	20457	6401	12543
Swiss-Prot_Annotation	20133	6729	11171
[truncated: 3 more rows]

## Sheet: GO.list
ONT.1004	GO:0009058	GO:0016747
[truncated: 14,366 more rows]
[truncated: 8 more columns]

## Sheet: GO_tree.stat
#GO_Function	Unigene_number	Unigene_ID
[truncated: 4,298 more rows]

[truncated: 2 more sheets: Kegg.pathway, Kegg.ko]
